# Supplementary material for: Focal amplifications are associated with chromothripsis events and diverse prognoses in gastric cardia adenocarcinoma
Source: Nat Commun. 2021 Nov 11;12:6489. doi: 10.1038/s41467-021-26745-3 (PMC8586158; doi:10.1038/s41467-021-26745-3)
Supplement: Supplementary file 3 — Supplementary Data 1 [file 41467_2021_26745_MOESM3_ESM.xlsx]

## Sheet: Supplementary Data 1
Sample ID	Reads after removing duplicates	>Q20 (Percentage)	>Q30 (Percentage)	Mapping_rate	Coverage
S1_Tumor	33838927950	0.9491	0.8904	0.9993	10.9095
S2_Tumor	38874477450	0.9497	0.8919	0.999	12.5329
S3_Tumor	32234315250	0.9486	0.8894	0.9991	10.3922
S4_Tumor	37106553150	0.9521	0.8964	0.9993	11.963
S5_Tumor	79017403950	0.9478	0.8777	0.9993	25.4748
S6_Tumor	65857136100	0.9499	0.8847	0.997	21.232
S7_Tumor	65666901300	0.9513	0.8869	0.9976	21.1707
S8_Tumor	75468588300	0.9373	0.8718	0.9613	24.3307
S9_Tumor	69980563050	0.9471	0.8807	0.9938	22.5614
S10_Tumor	90095794350	0.9518	0.8932	0.9965	29.0464
S11_Tumor	86715235350	0.958	0.9037	0.9962	27.9565
S12_Tumor	76455384750	0.9589	0.906	0.9959	24.6488
S13_Tumor	84428536500	0.9319	0.8662	0.9561	27.2193
S14_Tumor	84863963550	0.9507	0.891	0.9898	27.3597
S15_Tumor	87094243650	0.9496	0.8869	0.9912	28.0787
S16_Tumor	94854956850	0.9528	0.895	0.9903	30.5807
S17_Tumor	99040693200	0.9547	0.9001	0.9896	31.9302
S18_Tumor	97348635600	0.9586	0.9072	0.9906	31.3847
S19_Tumor	88570601850	0.9612	0.9001	0.9957	28.5547
S20_Tumor	90425932200	0.9517	0.8941	0.993	29.1528
S21_Tumor	85864912350	0.9631	0.911	0.9972	27.6824
S22_Tumor	84374733900	0.9515	0.8903	0.996	27.202
S23_Tumor	84342359250	0.953	0.8807	0.997	27.1915
S24_Tumor	90996669750	0.9365	0.8651	0.9946	29.3368
S25_Tumor	84413843250	0.9518	0.8935	0.9954	27.2146
S26_Tumor	85491449100	0.956	0.902	0.997	27.562
S27_Tumor	82846685100	0.956	0.902	0.9964	26.7093
S28_Tumor	86782735500	0.9555	0.9037	0.9838	27.9783
S29_Tumor	93963689400	0.9513	0.8942	0.9896	30.2934
S30_Tumor	95374867650	0.964	0.9173	0.9956	30.7483
S31_Tumor	92933615550	0.9536	0.8879	0.9964	29.9613
S32_Tumor	93390006750	0.9602	0.9016	0.9977	30.1084
S33_Tumor	91430505900	0.9487	0.8755	0.9968	29.4767
S34_Tumor	82870745700	0.9619	0.912	0.9945	26.7171
S35_Tumor	86053446900	0.95	0.8932	0.9948	27.7432
S36_Tumor	87287052300	0.9531	0.8979	0.99	28.1409
S1_Normal	44623010250	0.9501	0.8924	0.9992	14.3862
S2_Normal	43743692400	0.9579	0.9076	0.9995	14.1027
S3_Normal	36500690250	0.9522	0.8967	0.9992	11.7676
S4_Normal	35421070950	0.9499	0.8924	0.9992	11.4196
S5_Normal	52888223850	0.9478	0.8779	0.9989	17.0509
S6_Normal	75416583600	0.9512	0.8864	0.9983	24.3139
S7_Normal	55200243450	0.9529	0.8894	0.9985	17.7963
S8_Normal	74080600800	0.9502	0.8844	0.9976	23.8832
S9_Normal	76705479300	0.9355	0.8691	0.9578	24.7294
S10_Normal	84103239000	0.9484	0.884	0.9968	27.1144
S11_Normal	91448756400	0.9608	0.9093	0.9963	29.4826
S12_Normal	80154657900	0.9567	0.9013	0.9954	25.8414
S13_Normal	77966584650	0.9435	0.8846	0.968	25.136
S14_Normal	93473674500	0.9556	0.8997	0.9926	30.1354
S15_Normal	97815582450	0.957	0.9029	0.9912	31.5352
S16_Normal	97540455000	0.9491	0.8908	0.9817	31.4465
S17_Normal	91660425150	0.9565	0.9021	0.9934	29.5508
S18_Normal	76113330750	0.9515	0.8918	0.9894	24.5385
S19_Normal	85247538600	0.9608	0.9062	0.997	27.4834
S20_Normal	87706375800	0.9491	0.8877	0.9956	28.2761
S21_Normal	88323934350	0.9596	0.8986	0.9968	28.4752
S22_Normal	88797387600	0.9549	0.9016	0.9961	28.6278
S23_Normal	87268034850	0.9486	0.8873	0.9944	28.1348
S25_Normal	84555634650	0.9518	0.8972	0.9963	27.2603
S26_Normal	91962023100	0.9554	0.9006	0.9977	29.6481
S27_Normal	90209709750	0.9563	0.8923	0.9963	29.0831
S28_Normal	97230895500	0.9534	0.8963	0.989	31.3467
S24_Normal	79837294200	0.9613	0.9135	0.9962	25.7391
S29_Normal	85308070800	0.9626	0.9152	0.9931	27.5029
S30_Normal	85162305300	0.9628	0.9146	0.9933	27.4559
S31_Normal	94262151600	0.9594	0.8998	0.9974	30.3896
S32_Normal	88315126200	0.9569	0.893	0.9968	28.4723
S33_Normal	86486694000	0.9496	0.8775	0.9958	27.8828
S34_Normal	81915246150	0.9657	0.9185	0.9965	26.409
S35_Normal	87601146300	0.9607	0.9009	0.9948	28.2421
S36_Normal	85544488050	0.9487	0.8929	0.9901	27.5791
