# Supplementary material for: Focal amplifications are associated with chromothripsis events and diverse prognoses in gastric cardia adenocarcinoma
Source: Nat Commun. 2021 Nov 11;12:6489. doi: 10.1038/s41467-021-26745-3 (PMC8586158; doi:10.1038/s41467-021-26745-3)
Supplement: Supplementary file 4 — Supplementary Data 2 [file 41467_2021_26745_MOESM4_ESM.xlsx]

## Sheet: Supplementary Data 2
Sample	Amplicon_ID	ecDNA Type	Name of Oncogenes or tumor supresson genes in the ecDNA
S1	amplicon1	No
S1	amplicon2	Linear
S1	amplicon3	Cyclic	MET,MYC
S1	amplicon4	Linear
S1	amplicon5	No
S2	amplicon1	BFB	PPARG,RAF1
S3	amplicon1	Cyclic	EGFR,IRF4
S3	amplicon2	No
S3	amplicon3	BFB
S3	amplicon4	Linear
S4	amplicon1	Cyclic	TMPRSS2,CCNE1
S4	amplicon2	Cyclic
S5	amplicon1	Cyclic	RECQL4,CCNE1,RET
S5	amplicon2	Cyclic
S5	amplicon3	No	MYH9
S5	amplicon4	Linear
S6	amplicon10	Linear
S6	amplicon11	Linear
S6	amplicon12	No	NUP214
S6	amplicon1	Complex	COL1A1
S6	amplicon2	No
S6	amplicon3	No	TP53
S6	amplicon4	Linear
S6	amplicon5	No
S6	amplicon6	Complex	CD74,ERBB2,FNBP1,SET,RALGDS,NOTCH1,TRRAP,CAMTA1,TSC2,BRD3
S6	amplicon7	No
S6	amplicon8	No
S6	amplicon9	No
S7	amplicon1	Linear
S7	amplicon2	Linear	POU5F1
S7	amplicon3	Complex	TERT,CCNE1
S7	amplicon4	Cyclic
S7	amplicon5	No
S8	amplicon1	Cyclic	CCNE1
S8	amplicon2	Linear
S9	amplicon1	Cyclic	EGFR,CDK6
S10	amplicon1	No
S10	amplicon2	Complex	MUC1,TPM3
S11	amplicon1	Cyclic	PPARG,RAF1,FANCD2,IRF4
S12	amplicon1	Cyclic	MALAT1,CCND1,CDK12,ERBB2,NUMA1
S13	amplicon1	Complex
S13	amplicon2	Cyclic	FGFR2
S13	amplicon3	Linear
S16	amplicon10	Complex	SS18
S16	amplicon11	Linear	KIF5B
S16	amplicon1	Linear	MYST4
S16	amplicon2	Linear
S16	amplicon3	Complex	CBLC,IRF4,ERCC2,EGFR,NOTCH2,FAM46C,PRF1,ATP1A1,BCL3
S16	amplicon4	Linear	PAX8
S16	amplicon5	Linear
S16	amplicon6	No
S16	amplicon7	Complex
S16	amplicon8	No
S16	amplicon9	Linear
S17	amplicon1	Cyclic
S17	amplicon2	Cyclic	MITF,FOXP1
S17	amplicon3	BFB
S17	amplicon4	No
S18	amplicon1	Cyclic	CCNE1
S18	amplicon2	Cyclic	EXT2
S19	amplicon10	Complex	TERT
S19	amplicon11	Cyclic
S19	amplicon12	Linear
S19	amplicon13	Linear
S19	amplicon14	Cyclic
S19	amplicon15	Complex	NOTCH1
S19	amplicon16	Complex
S19	amplicon17	Linear
S19	amplicon18	Cyclic
S19	amplicon19	Cyclic
S19	amplicon1	No
S19	amplicon20	No
S19	amplicon21	Cyclic
S19	amplicon22	Cyclic
S19	amplicon23	Cyclic
S19	amplicon24	Linear	KIF5B
S19	amplicon2	No
S19	amplicon3	Complex	BIRC3
S19	amplicon4	Linear
S19	amplicon5	Cyclic
S19	amplicon6	Linear
S19	amplicon7	Linear
S19	amplicon8	Linear	H3F3B
S19	amplicon9	Cyclic
S22	amplicon1	Linear
S22	amplicon2	Complex	CCNE1,RPL22
S22	amplicon3	Linear
S22	amplicon4	Cyclic	KRAS
S22	amplicon5	Linear	FANCG
S23	amplicon1	Cyclic	RAD51L1
S23	amplicon2	Cyclic
S23	amplicon3	Linear	CBFB
S23	amplicon4	Complex	CCNE1
S23	amplicon5	Complex
S23	amplicon6	Cyclic	MYC
S24	amplicon1	BFB	CDK12,ERBB2,SMARCE1,RARA
S25	amplicon1	Cyclic
S25	amplicon2	Cyclic	CEBPA,CCNE1
S25	amplicon3	Cyclic	BIRC3
S25	amplicon4	Cyclic	TFRC
S25	amplicon5	No
S25	amplicon6	Linear
S26	amplicon1	Cyclic	CCNE1
S26	amplicon2	Linear
S27	amplicon1	Complex	LMO2
S28	amplicon1	Complex
S28	amplicon2	No
S30	amplicon10	Cyclic
S30	amplicon11	Linear
S30	amplicon12	No
S30	amplicon13	Linear
S30	amplicon14	Cyclic
S30	amplicon15	Complex
S30	amplicon16	Linear
S30	amplicon17	Linear
S30	amplicon18	Linear
S30	amplicon19	No
S30	amplicon1	Linear
S30	amplicon2	Linear
S30	amplicon3	Cyclic	ERBB2,RARA,CCNE1,LYL1,CDK12,CIITA,MLLT6,DNM2,TNFRSF14,CBFB,SMARCE1,SUFU,LASP1,CBLC,ATP2B3,SMARCA4,CALR,BCL3
S30	amplicon4	No
S30	amplicon5	Cyclic
S30	amplicon6	Linear
S30	amplicon7	Cyclic
S30	amplicon8	Linear
S30	amplicon9	Linear	TPM4
S31	amplicon10	Linear
S31	amplicon11	Cyclic
S31	amplicon12	Complex
S31	amplicon13	Linear
S31	amplicon14	No	ARNT
S31	amplicon15	Cyclic	MYC
S31	amplicon16	Linear
S31	amplicon17	No	BIRC3
S31	amplicon18	Linear
S31	amplicon19	Cyclic
S31	amplicon1	Linear	RARA,SMARCE1
S31	amplicon2	Cyclic	CBLC,BCL3
S31	amplicon3	No	KDM6A
S31	amplicon4	Cyclic	WWTR1,FGFR2
S31	amplicon5	Cyclic
S31	amplicon6	Linear	MUC1
S31	amplicon7	Linear
S31	amplicon8	No
S31	amplicon9	Linear
S33	amplicon1	Complex	CCNE1
S34	amplicon1	No
S34	amplicon2	No
S34	amplicon3	No
S34	amplicon4	Linear	LHFP
S34	amplicon5	Complex
