# Supplementary material for: Focal amplifications are associated with chromothripsis events and diverse prognoses in gastric cardia adenocarcinoma
Source: Nat Commun. 2021 Nov 11;12:6489. doi: 10.1038/s41467-021-26745-3 (PMC8586158; doi:10.1038/s41467-021-26745-3)
Supplement: Supplementary file 5 — Supplementary Data 3 [file 41467_2021_26745_MOESM5_ESM.xlsx]

## Sheet: Supplementary Data 3
Sample	ecDNA index	co-amplified oncogene and tumor supressor genes in the same ecDNA amplicon
S1	amplicon3	MET, MYC
S2	amplicon1	PPARG, RAF1
S3	amplicon1	EGFR, IRF4
S4	amplicon1	TMPRSS2, CCNE1
S5	amplicon1	RECQL4, CCNE1, RET
S6	amplicon6	CD74, ERBB2, FNBP1, SET, RALGDS, RALGDS, NOTCH1, TRRAP, CAMTA1, TSC2, BRD3
S7	amplicon3	TERT, CCNE1
S9	amplicon1	EGFR, CDK6
S10	amplicon2	MUC1, TPM3
S11	amplicon1	PPARG, RAF1, FANCD2, IRF4
S12	amplicon1	CCND1, CDK12, ERBB2, NUMA1
S16	amplicon3	CBLC, IRF4, ERCC2, EGFR, NOTCH2, FAM46C, PRF1, ATP1A1, BCL3
S17	amplicon2	MITF, FOXP1
S22	amplicon2	CCNE1, RPL22
S24	amplicon1	CDK12, ERBB2, SMARCE1, RARA
S25	amplicon2	CEBPA, CCNE1
S30	amplicon3	ERBB2, RARA, CCNE1, LYL1, CDK12, CIITA, MLLT6, DNM2, TNFRSF14, CBFB, SMARCE1, SUFU, LASP1, CBLC, ATP2B3, SMARCA4, CALR, BCL3
S31	amplicon1	RARA, SMARCE1
S31	amplicon2	CBLC, BCL3
S31	amplicon4	WWTR1, FGFR2
