# Supplementary material for: Focal amplifications are associated with chromothripsis events and diverse prognoses in gastric cardia adenocarcinoma
Source: Nat Commun. 2021 Nov 11;12:6489. doi: 10.1038/s41467-021-26745-3 (PMC8586158; doi:10.1038/s41467-021-26745-3)
Supplement: Supplementary file 6 — Supplementary Data 4 [file 41467_2021_26745_MOESM6_ESM.xlsx]

## Sheet: Supplementary Data 4
Patient_ID	Sequence_source	Sex	Age_at_diagnosis ( year)	High_Low_incidence_area	Cigarette_smoking	Alcohol_consumption	Family_history	Type_of_Tissue_Pathology_of_GCA_(WHO)	Pathological_tumor_stage_6th_edition	Pathological_lymph_node_stage_6th_edition	Pathological_distant_metastasis_stage_6th_edition	UICC_stage_6th	Survival_status	Survival_time (year)	MSI	CIN ( GII number)	gammaH2AX	EBV
S1	WGS	male	84	high_incidence_area	positive	negative	negative	Low_differentiation_adenocarcinoma	T3	N1	M0	III	dead	0.109589	low	0.44	positive	negative
S2	WGS	male	68	high_incidence_area	negative	negative	negative	Low_differentiation_adenocarcinoma	T3	N1	M0	III	dead	1.8411	low	0.21	positive	negative
S3	WGS	female	58	high_incidence_area	negative	negative	negative	Low_differentiation_adenocarcinoma	T3	N1	M0	III	dead	0.468493	low	0.57	positive	negative
S4	WGS	male	57	high_incidence_area	positive	positive	negative	Low_differentiation_adenocarcinoma	T3	N1	M0	III	alive	6.94521	low	0.29	positive	negative
S5	WGS	male	75	high_incidence_area	positive	positive	negative	Low_differentiation_adenocarcinoma	T3	N0	M0	II	dead	0.221918	low	0.47	positive	negative
S6	WGS	female	65	high_incidence_area	negative	negative	negative	Low_differentiation_adenocarcinoma	T3	N0	M0	II	alive	6.87123	low	0.48	positive	negative
S7	WGS	male	58	high_incidence_area	negative	negative	positive	tubular_adenocarcinoma	T3	N1	M0	III	dead	4.55068	low	0.43	positive	negative
S8	WGS	male	57	high_incidence_area	positive	positive	negative	Low_differentiation_adenocarcinoma	T3	N1	M0	III	dead	2.30959	low	0.37	negative	negative
S9	WGS	female	69	high_incidence_area	negative	negative	negative	Low_differentiation_adenocarcinoma	T3	N1	M0	III	dead	1.00274	low	0.64	positive	negative
S10	WGS	male	53	high_incidence_area	positive	positive	positive	Low_differentiation_adenocarcinoma	T3	N1	M0	III	dead	0.994521	high	0.23	positive	negative
S11	WGS	male	58	high_incidence_area	negative	positive	negative	Low_differentiation_adenocarcinoma	T3	N1	M0	III	alive	6.91781	low	0.14	negative	negative
S12	WGS	male	68	high_incidence_area	positive	positive	negative	Low_differentiation_adenocarcinoma	T3	N1	M0	III	alive	6.92877	low	0.16	positive	negative
S13	WGS	male	73	high_incidence_area	positive	positive	negative	tubular_adenocarcinoma	T3	N0	M0	II	dead	6.26027	low	0.17	negative	negative
S14	WGS	male	60	high_incidence_area	positive	positive	negative	Low_differentiation_adenocarcinoma	T3	N1	M0	III	dead	5.70959	low	0.19	positive	negative
S15	WGS	female	53	high_incidence_area	negative	negative	positive	Low_differentiation_adenocarcinoma	T3	N1	M0	III	dead	2.29041	high	0.36	positive	negative
S16	WGS	male	71	high_incidence_area	negative	negative	positive	mucinous_adenocarcinoma	T3	N1	M0	III	dead	2.04658	low	0.45	positive	negative
S17	WGS	male	62	high_incidence_area	positive	negative	negative	Low_differentiation_adenocarcinoma	T3	N1	M0	III	dead	3.29589	low	0.22	positive	negative
S18	WGS	male	59	high_incidence_area	positive	positive	negative	Low_differentiation_adenocarcinoma	T3	N1	M0	III	dead	1.7589	low	0.15	positive	negative
S19	WGS	male	63	high_incidence_area	positive	positive	negative	tubular_adenocarcinoma	T3	N1	M0	III	dead	0.539726	high	0.71	negative	negative
S20	WGS	male	66	high_incidence_area	negative	positive	negative	Low_differentiation_adenocarcinoma	T3	N1	M0	III	dead	2.73425	low	0.18	positive	negative
S21	WGS	female	60	high_incidence_area	negative	negative	negative	Low_differentiation_adenocarcinoma	T3	N0	M0	II	alive	5.94795	low	0.43	positive	negative
S22	WGS	male	55	high_incidence_area	positive	positive	negative	Low_differentiation_adenocarcinoma	T3	N1	M0	III	dead	1.00274	high	0.14	positive	negative
S23	WGS	male	64	high_incidence_area	positive	positive	negative	papillary_adenocarcinoma	T3	N1	M0	III	dead	1.25479	low	0.47	positive	negative
S24	WGS	female	60	high_incidence_area	negative	negative	positive	tubular_adenocarcinoma	T3	N0	M0	II	alive	6.4411	high	0.46	negative	negative
S25	WGS	female	73	high_incidence_area	negative	negative	negative	tubular_adenocarcinoma	T3	N1	M0	III	dead	1.71507	low	0.47	negative	negative
S26	WGS	male	37	high_incidence_area	positive	positive	negative	tubular_adenocarcinoma	T2	N0	M0	II	alive	6.04932	high	0.52	positive	negative
S27	WGS	female	64	high_incidence_area	negative	negative	negative	mucinous_adenocarcinoma	T3	N0	M0	II	dead	1.69041	low	0.43	positive	negative
S28	WGS	male	63	high_incidence_area	positive	positive	negative	Low_differentiation_adenocarcinoma	T3	N1	M0	III	dead	1.29315	high	0.3	positive	negative
S29	WGS	male	69	high_incidence_area	positive	positive	negative	Low_differentiation_adenocarcinoma	T3	N1	M0	III	alive	5.64658	high	0.27	positive	negative
S30	WGS	male	60	high_incidence_area	negative	negative	negative	tubular_adenocarcinoma	T3	N0	M0	II	alive	6.10137	high	0.56	positive	negative
S31	WGS	male	64	high_incidence_area	negative	positive	negative	Low_differentiation_adenocarcinoma	T3	N1	M0	III	dead	1.51507	low	0.44	positive	negative
S32	WGS	female	63	high_incidence_area	negative	negative	negative	Low_differentiation_adenocarcinoma	T3	N1	M0	III	dead	1.45753	low	0.09	negative	negative
S33	WGS	male	73	high_incidence_area	positive	negative	negative	Low_differentiation_adenocarcinoma	T3	N1	M0	III	dead	0.315068	low	0.38	positive	negative
S34	WGS	female	74	high_incidence_area	negative	negative	negative	Low_differentiation_adenocarcinoma	T3	N1	M0	III	dead	2.75068	low	0.55	positive	negative
S35	WGS	female	69	high_incidence_area	negative	negative	negative	Low_differentiation_adenocarcinoma	T3	N1	M0	III	dead	3.12603	low	0.39	positive	negative
S36	WGS	male	82	high_incidence_area	positive	positive	negative	Low_differentiation_adenocarcinoma	T3	N1	M0	III	dead	2.3726	low	0.2	positive	negative

## Sheet: Sheet1
S1	0.109589
S7	4.55068
S8	2.30959
S9	1.00274
S13	6.26027
S15	2.29041
S16	2.04658
S17	3.29589
S2	1.8411
S18	1.7589
S3	0.468493
S4	6.94521
S11	6.91781
S12	6.92877
S5	0.221918
S6	6.87123
S10	0.994521
S24	6.4411
S19	0.539726
S20	2.73425
S21	5.94795
S22	1.00274
S23	1.25479
S25	1.71507
S26	6.04932
S28	1.29315
S29	5.64658
S34	2.75068
S30	6.10137
S31	1.51507
S33	0.315068
S35	3.12603
S36	2.3726
S14	5.70959
S27	1.69041
S32	1.45753
