# Supplementary material for: Focal amplifications are associated with chromothripsis events and diverse prognoses in gastric cardia adenocarcinoma
Source: Nat Commun. 2021 Nov 11;12:6489. doi: 10.1038/s41467-021-26745-3 (PMC8586158; doi:10.1038/s41467-021-26745-3)
Supplement: Supplementary file 7 — Supplementary Data 5 [file 41467_2021_26745_MOESM7_ESM.xlsx]

## Sheet: Supplementary Data 5
Sample	Type	[Total] Raw Reads (All reads)	[Total] QC Fail reads	[Total] Raw Data(Mb)	[Total] Paired Reads	[Total] Mapped Reads	[Total] Fraction of Mapped Reads	[Total] Mapped Data(Mb)	[Total] Fraction of Mapped Data(Mb)	[Total] Properly paired	[Total] Fraction of Properly paired	[Total] Read and mate paired	[Total] Fraction of Read and mate paired	[Total] Singletons	[Total] Read and mate map to diff chr	[Total] Read1	[Total] Read2	[Total] Read1(rmdup)	[Total] Read2(rmdup)	[Total] forward strand reads	[Total] backward strand reads	[Total] PCR duplicate reads	[Total] Fraction of PCR duplicate reads	[Total] Map quality cutoff value	[Total] MapQuality above cutoff reads	[Total] Fraction of MapQ reads in all reads	[Total] Fraction of MapQ reads in mapped reads	[Target] Target Reads	[Target] Fraction of Target Reads in all reads	[Target] Fraction of Target Reads in mapped reads	[Target] Target Data(Mb)	[Target] Target Data Rmdup(Mb)	[Target] Fraction of Target Data in all data	[Target] Fraction of Target Data in mapped data	[Target] Len of region	[Target] Average depth	[Target] Average depth(rmdup)	[Target] Coverage (>0x)	[Target] Coverage (>=4x)	[Target] Coverage (>=10x)	[Target] Coverage (>=30x)	[Target] Coverage (>=100x)	[Target] Coverage (>=50x)	[Target] Target Region Count	[Target] Region covered > 0x	[Target] Fraction Region covered > 0x	[Target] Fraction Region covered >= 4x	[Target] Fraction Region covered >= 10x	[Target] Fraction Region covered >= 30x
W1	Normal	52861950	0	6660.61	52861950	52861926	1	6660.6	1	45421530	0.8592	52159315	0.9867	702611	5570341	27155224	25706726	27154932	25706564	26412320	26449606	430	0	20	52861950	1	1	26261723	0.4968	0.4968	2484.4	2484	0.373	0.373	63564965	39.08	39.08	0.9655	0.9503	0.9253	0.6795	0.0159	0.2542	242232	234656	0.9687	0.9575	0.94	0.71
W1	Tumor	38565377	0	4859.24	38565377	38565359	1	4859.24	1	35192901	0.9126	38222313	0.9911	343046	2232168	19915211	18650166	19915026	18650067	19276291	19289068	266	0	20	38565377	1	1	24209966	0.6278	0.6278	2306.2	2305.82	0.4746	0.4746	63564965	36.28	36.28	0.9635	0.9467	0.9181	0.6183	0.0133	0.2041	242232	234292	0.9672	0.9551	0.9367	0.6459
W2	Normal	38175941	0	4810.17	38175941	38175927	1	4810.17	1	36014696	0.9434	37945899	0.994	230028	1346352	19426658	18749283	19426588	18749245	19085739	19090188	94	0	20	38175941	1	1	18638948	0.4882	0.4882	1759.81	1759.52	0.3659	0.3659	63564965	27.69	27.68	0.9651	0.9451	0.9001	0.3932	0.0066	0.0725	242232	234565	0.9683	0.9533	0.9197	0.3708
W2	Tumor	41100845	0	5178.71	41100845	41100829	1	5178.7	1	35874365	0.8728	40577239	0.9873	523590	3877798	21215815	19885030	21215541	19884886	20539208	20561621	402	0	20	41100845	1	1	24597103	0.5985	0.5985	2332.89	2332.49	0.4505	0.4505	63564965	36.7	36.69	0.9646	0.9478	0.9193	0.6254	0.0135	0.2141	242232	234626	0.9686	0.9568	0.9378	0.6553
W3	Normal	43119931	0	5433.11	43119931	43119917	1	5433.11	1	37029683	0.8588	42521877	0.9861	598040	4708121	22273500	20846431	22273197	20846287	21542928	21576989	433	0	20	43119931	1	1	24984278	0.5794	0.5794	2364.83	2364.42	0.4353	0.4353	63564965	37.2	37.2	0.9646	0.9486	0.9219	0.6414	0.0141	0.2181	242232	234460	0.9679	0.9564	0.9377	0.6641
W3	Tumor	33493185	0	4220.14	33493185	33493165	1	4220.14	1	31186635	0.9311	33214497	0.9917	278668	1553933	17224947	16268238	17224755	16268144	16740803	16752362	266	0	20	33493185	1	1	19812796	0.5915	0.5915	1870.28	1869.94	0.4432	0.4432	63564965	29.42	29.42	0.9637	0.9439	0.9026	0.4382	0.0078	0.1011	242232	234133	0.9666	0.952	0.9221	0.4246
W4	Normal	49988445	0	6298.54	49988445	49988429	1	6298.54	1	47120973	0.9426	49637827	0.993	350602	238970	25454916	24533529	25454836	24533482	24996236	24992193	111	0	20	49988445	1	1	27634113	0.5528	0.5528	2687.49	2687.09	0.4267	0.4267	63564965	42.28	42.27	0.9644	0.95	0.9214	0.6992	0.0252	0.3275	242232	234832	0.9695	0.9609	0.9452	0.7668
W4	Tumor	44057784	0	5551.28	44057784	44057736	1	5551.27	1	41583858	0.9438	43753495	0.9931	304241	206814	22335315	21722469	22335240	21722417	22030209	22027527	79	0	20	44057784	1	1	21293104	0.4833	0.4833	2061.72	2061.4	0.3714	0.3714	63564965	32.43	32.43	0.963	0.9446	0.902	0.5161	0.0107	0.1508	242232	234583	0.9684	0.957	0.9329	0.5479
W5	Normal	52900023	0	6665.4	52900023	52899987	1	6665.4	1	50130580	0.9476	52564821	0.9937	335166	220034	26818742	26081281	26818663	26081214	26449690	26450297	110	0	20	52900023	1	1	24645447	0.4659	0.4659	2390.42	2390.06	0.3586	0.3586	63564965	37.61	37.6	0.9651	0.9501	0.9178	0.628	0.0171	0.2346	242232	234870	0.9696	0.9606	0.9424	0.6809
W5	Tumor	44489865	0	5605.72	44489865	44489822	1	5605.72	1	41801467	0.9396	44132216	0.992	357606	246681	22589458	21900407	22589345	21900328	22245571	22244251	149	0	20	44489865	1	1	20570435	0.4624	0.4624	1998.62	1998.31	0.3565	0.3565	63564965	31.44	31.44	0.9636	0.9458	0.9002	0.4837	0.0113	0.1359	242232	234669	0.9688	0.9579	0.9329	0.5021
W6	Normal	52040011	0	6557.04	52040011	52039978	1	6557.04	1	49011046	0.9418	51656390	0.9926	383588	234383	26455332	25584679	26455240	25584623	26020444	26019534	115	0	20	52040011	1	1	25318762	0.4865	0.4865	2455.55	2455.18	0.3745	0.3745	63564965	38.63	38.62	0.9645	0.9492	0.9174	0.646	0.0183	0.2568	242232	234752	0.9691	0.9597	0.9419	0.7055
W6	Tumor	44151698	0	5563.11	44151698	44151670	1	5563.11	1	41507146	0.9401	43821286	0.9925	330384	287069	22496253	21655445	22496144	21655384	22075435	22076235	142	0	20	44151698	1	1	24312831	0.5507	0.5507	2359.51	2359.14	0.4241	0.4241	63564965	37.12	37.11	0.9636	0.9472	0.9136	0.6152	0.0169	0.2279	242232	234656	0.9687	0.9588	0.9403	0.6686
W7	Normal	36087108	0	5413.07	36087108	36087090	1	5413.06	1	35150549	0.974	35928114	0.9956	158976	129095	18505490	17581618	18505441	17581598	18045297	18041793	51	0	20	36087108	1	1	22106316	0.6126	0.6126	2454.77	2454.47	0.4535	0.4535	63564965	38.62	38.61	0.9661	0.9541	0.9267	0.6359	0.0226	0.2405	242232	235067	0.9704	0.9625	0.9449	0.6672
W7	Tumor	34994021	0	5249.1	34994021	34993991	1	5249.1	1	33926719	0.9695	34796245	0.9943	197746	158437	17768070	17225951	17768018	17225914	17497784	17496207	59	0	20	34994021	1	1	17799314	0.5086	0.5086	1975.3	1975.06	0.3763	0.3763	63564965	31.08	31.07	0.965	0.9498	0.9074	0.4656	0.0127	0.1237	242232	234839	0.9695	0.9597	0.9326	0.4653
W8	Normal	40098505	0	6014.78	40098505	40098495	1	6014.77	1	38879928	0.9696	39896078	0.995	202417	141591	20471005	19627500	20470964	19627473	20048605	20049890	58	0	20	40098505	1	1	21435105	0.5346	0.5346	2384.87	2384.58	0.3965	0.3965	63564965	37.52	37.51	0.9662	0.9539	0.9243	0.6141	0.0211	0.222	242232	235128	0.9707	0.9628	0.9443	0.6466
W8	Tumor	33106817	0	4966.02	33106817	33106798	1	4966.02	1	32105056	0.9697	32922111	0.9944	184687	120267	16874070	16232747	16874003	16232710	16554522	16552276	85	0	20	33106817	1	1	19734358	0.5961	0.5961	2199.74	2199.48	0.443	0.443	63564965	34.61	34.6	0.9653	0.9517	0.9161	0.5442	0.0183	0.1765	242232	234923	0.9698	0.9614	0.9397	0.5606
W9	Normal	51135313	0	7670.3	51135313	51135285	1	7670.29	1	50148541	0.9807	50946490	0.9963	188795	118284	26133104	25002209	26132997	25002123	25569251	25566034	165	0	20	51135313	1	1	25316219	0.4951	0.4951	2811.38	2811.04	0.3665	0.3665	63564965	44.23	44.22	0.9672	0.9579	0.9361	0.7213	0.0352	0.3417	242232	235270	0.9713	0.9654	0.9512	0.7621
W9	Tumor	36821077	0	5523.16	36821077	36821055	1	5523.16	1	36242664	0.9843	36701624	0.9968	119431	91636	18818519	18002558	18818482	18002522	18411439	18409616	51	0	20	36821077	1	1	20232157	0.5495	0.5495	2235.49	2235.21	0.4047	0.4047	63564965	35.17	35.16	0.9662	0.9535	0.9209	0.5538	0.0191	0.1833	242232	235058	0.9704	0.9617	0.9391	0.5617
W10	Normal	39069595	0	5860.44	39069595	39069567	1	5860.44	1	38267213	0.9795	38914671	0.996	154896	108445	20007867	19061728	20007824	19061684	19535446	19534121	59	0	20	39069595	1	1	22752960	0.5824	0.5824	2533.38	2533.08	0.4323	0.4323	63564965	39.85	39.85	0.966	0.9543	0.9274	0.6533	0.0257	0.2646	242232	235090	0.9705	0.963	0.9459	0.6895
W10	Tumor	41868405	0	6280.26	41868405	41868370	1	6280.26	1	41043488	0.9803	41696973	0.9959	171397	107431	21396775	20471630	21396703	20471574	20935013	20933357	93	0	20	41868405	1	1	21627769	0.5166	0.5166	2402.68	2402.38	0.3826	0.3826	63564965	37.8	37.79	0.9664	0.9547	0.9241	0.5973	0.0249	0.2317	242232	235120	0.9706	0.963	0.9426	0.6148
W11	Normal	47261035	0	7089.16	47261035	47261016	1	7089.15	1	46454745	0.9829	47102326	0.9966	158690	109977	24220653	23040382	24220599	23040347	23632038	23628978	70	0	20	47261035	1	1	25170161	0.5326	0.5326	2783.93	2783.58	0.3927	0.3927	63564965	43.8	43.79	0.9668	0.9564	0.935	0.7218	0.0322	0.3358	242232	235117	0.9706	0.9639	0.9496	0.7615
W11	Tumor	41216313	0	6182.45	41216313	41216277	1	6182.44	1	40711543	0.9878	41095262	0.9971	121015	64761	21050992	20165321	21050930	20165275	20608925	20607352	72	0	20	41216313	1	1	21141932	0.513	0.513	2329.29	2328.98	0.3768	0.3768	63564965	36.64	36.64	0.9668	0.9559	0.9286	0.5891	0.021	0.203	242232	235092	0.9705	0.9627	0.9425	0.5917
W12	Normal	56529175	0	7122.68	56529175	56529147	1	7122.67	1	55537022	0.9824	56399070	0.9977	130077	452144	29129725	27399450	29129680	27399421	28265350	28263797	46	0	20	56529175	1	1	31653450	0.5599	0.5599	3012.42	3011.98	0.4229	0.4229	63564965	47.39	47.38	0.9654	0.9528	0.9314	0.7706	0.0359	0.422	242232	234846	0.9695	0.9606	0.9465	0.8158
W12	Tumor	52448552	0	6608.52	52448552	52448535	1	6608.52	1	51401228	0.98	52276420	0.9967	172115	465275	27391990	25056562	27391905	25056524	26226288	26222247	106	0	20	52448552	1	1	33929007	0.6469	0.6469	3225.7	3225.22	0.4881	0.4881	63564965	50.75	50.74	0.965	0.9522	0.9313	0.7786	0.058	0.4669	242232	234771	0.9692	0.9607	0.9467	0.8217
W13	Normal	71879997	0	9056.88	71879997	71879957	1	9056.87	1	70547590	0.9815	71725275	0.9978	154682	587621	36845553	35034444	36845482	35034401	35941146	35938811	74	0	20	71879997	1	1	33367719	0.4642	0.4642	3162.79	3162.33	0.3492	0.3492	63564965	49.76	49.75	0.9663	0.9538	0.9326	0.7862	0.0446	0.4644	242232	235009	0.9702	0.9613	0.9468	0.8283
W13	Tumor	43080950	0	5428.2	43080950	43080931	1	5428.2	1	42207042	0.9797	42935291	0.9966	145640	356860	22270890	20810060	22270824	20810035	21539724	21541207	72	0	20	43080950	1	1	28473207	0.6609	0.6609	2707.07	2706.65	0.4987	0.4987	63564965	42.59	42.58	0.9638	0.9484	0.9218	0.6987	0.0266	0.3338	242232	234564	0.9683	0.958	0.9408	0.7443
W14	Normal	48600832	0	6123.7	48600832	48600818	1	6123.7	1	47646019	0.9804	48434686	0.9966	166132	370052	25282138	23318694	25282057	23318667	24303527	24297291	94	0	20	48600832	1	1	32172445	0.662	0.662	3075.16	3074.69	0.5022	0.5022	63564965	48.38	48.37	0.9655	0.9536	0.9335	0.7847	0.0382	0.44	242232	234861	0.9696	0.9617	0.9481	0.8321
W14	Tumor	49249132	0	6205.39	49249132	49249103	1	6205.39	1	48530396	0.9854	49037717	0.9957	211386	214132	25177682	24071450	25177474	24071408	24626355	24622748	221	0	20	49249132	1	1	25541893	0.5186	0.5186	2389.09	2388.61	0.385	0.385	63564965	37.59	37.58	0.968	0.9523	0.925	0.6212	0.0182	0.2288	242232	235087	0.9705	0.9583	0.9372	0.6242
W15	Normal	54907628	0	6918.36	54907628	54907608	1	6918.36	1	53943645	0.9824	54795301	0.998	112307	409541	28106928	26800700	28106895	26800671	27454340	27453268	42	0	20	54907628	1	1	28507694	0.5192	0.5192	2702.93	2702.53	0.3907	0.3907	63564965	42.52	42.52	0.9652	0.9505	0.9245	0.7017	0.0261	0.3297	242232	234765	0.9692	0.9589	0.9414	0.7418
W15	Tumor	55588294	0	7004.13	55588294	55588255	1	7004.12	1	54425327	0.9791	55445179	0.9974	143076	566055	28537623	27050671	28537550	27050637	27794199	27794056	68	0	20	55588294	1	1	27163139	0.4886	0.4886	2570.09	2569.7	0.3669	0.3669	63564965	40.43	40.43	0.9658	0.9505	0.9228	0.6692	0.0226	0.2873	242232	234837	0.9695	0.9586	0.9397	0.7023
W16	Normal	50243832	0	6330.72	50243832	50243811	1	6330.72	1	49388791	0.983	50127253	0.9977	116558	403122	25805414	24438418	25805372	24438388	25121675	25122136	51	0	20	50243832	1	1	27812464	0.5535	0.5536	2635.26	2634.87	0.4163	0.4163	63564965	41.46	41.45	0.9639	0.9488	0.9227	0.6919	0.0241	0.3066	242232	234368	0.9675	0.957	0.9392	0.7285
W16	Tumor	45818500	0	5773.13	45818500	45818459	1	5773.13	1	44855890	0.979	45708221	0.9976	110238	477505	23764063	22054437	23764009	22054406	22909889	22908570	44	0	20	45818500	1	1	29491974	0.6437	0.6437	2802.08	2801.66	0.4854	0.4854	63564965	44.08	44.08	0.9626	0.9476	0.922	0.7116	0.0335	0.3569	242232	234203	0.9669	0.9568	0.9402	0.7553
W17	Normal	41492044	0	6223.81	41492044	41492024	1	6223.8	1	40942782	0.9868	41400322	0.9978	91702	254436	21326590	20165454	21326552	20165431	20748641	20743383	41	0	20	41492044	1	1	27319886	0.6584	0.6584	2986.29	2985.9	0.4798	0.4798	63564965	46.98	46.97	0.9669	0.9558	0.9366	0.7701	0.0371	0.3999	242232	235152	0.9708	0.9633	0.95	0.8084
W17	Tumor	46190809	0	6928.62	46190809	46190762	1	6928.61	1	45275467	0.9802	46044457	0.9968	146305	117033	23799404	22391405	23799337	22391362	23095603	23095159	63	0	20	46190809	1	1	24770050	0.5363	0.5363	2717.65	2717.28	0.3922	0.3922	63564965	42.75	42.75	0.9675	0.9562	0.9321	0.6881	0.0351	0.3088	242232	235211	0.971	0.9637	0.9478	0.7235
W18	Normal	47549855	0	7132.48	47549855	47549835	1	7132.48	1	47088202	0.9903	47459039	0.9981	90796	176280	24296262	23253593	24296222	23253556	23775654	23774181	57	0	20	47549855	1	1	25165195	0.5292	0.5292	2721.97	2721.58	0.3816	0.3816	63564965	42.82	42.82	0.9668	0.955	0.9345	0.726	0.0269	0.315	242232	234909	0.9698	0.9611	0.9455	0.747
W18	Tumor	49755388	0	7463.31	49755388	49755353	1	7463.3	1	48944870	0.9837	49605594	0.997	149759	250056	25304322	24451066	25304259	24451026	24879713	24875640	68	0	20	49755388	1	1	22872082	0.4597	0.4597	2501.93	2501.61	0.3352	0.3352	63564965	39.36	39.36	0.9662	0.954	0.9286	0.6547	0.0236	0.2488	242232	234857	0.9696	0.961	0.9435	0.68
W19	Normal	53539133	0	8030.87	53539133	53539100	1	8030.86	1	52809664	0.9864	53403361	0.9975	135739	240719	27262863	26276270	27262798	26276236	26770943	26768157	66	0	20	53539133	1	1	24964215	0.4663	0.4663	2709.87	2709.49	0.3374	0.3374	63564965	42.63	42.63	0.9675	0.9563	0.9347	0.7192	0.0265	0.3133	242232	235203	0.971	0.963	0.9475	0.7478
W19	Tumor	44662537	0	6699.38	44662537	44662486	1	6699.37	1	44090056	0.9872	44531075	0.9971	131411	231160	23277149	21385388	23277013	21385313	22333580	22328906	160	0	20	44662537	1	1	24732745	0.5538	0.5538	2744.8	2744.42	0.4097	0.4097	63564965	43.18	43.18	0.9486	0.8361	0.7112	0.5533	0.0828	0.4008	242232	227831	0.9405	0.8111	0.6846	0.5312
W20	Normal	41931195	0	6289.68	41931195	41931177	1	6289.68	1	41705044	0.9946	41876018	0.9987	55159	48105	21377461	20553734	21377440	20553722	20965389	20965788	15	0	20	41931195	1	1	23917759	0.5704	0.5704	2599.98	2599.66	0.4134	0.4134	63564965	40.9	40.9	0.9651	0.9522	0.929	0.6873	0.0239	0.2837	242232	234750	0.9691	0.9603	0.9437	0.7158
W20	Tumor	45416300	0	6812.45	45416300	45416274	1	6812.44	1	44320121	0.9759	45248598	0.9963	167676	139956	23336439	22079861	23336390	22079830	22707829	22708445	54	0	20	45416300	1	1	23513302	0.5177	0.5177	2597.88	2597.56	0.3813	0.3813	63564965	40.87	40.86	0.9668	0.9556	0.9299	0.6682	0.0277	0.2802	242232	235086	0.9705	0.9636	0.948	0.7062
W21	Normal	40138220	0	6020.73	40138220	40138190	1	6020.73	1	38191451	0.9515	39797203	0.9915	340987	118000	20985449	19152771	20985278	19152693	20068327	20069863	219	0	20	40138220	1	1	22410173	0.5583	0.5583	2512.24	2511.87	0.4173	0.4173	63564965	39.52	39.52	0.9354	0.8309	0.7035	0.4986	0.0744	0.3423	242232	224616	0.9273	0.8101	0.6796	0.4852
W21	Tumor	42845124	0	6426.77	42845124	42845075	1	6426.76	1	40698920	0.9499	42481571	0.9915	363504	118382	22112596	20732528	22112427	20732443	21421711	21423364	205	0	20	42845124	1	1	20535973	0.4793	0.4793	2301.16	2300.83	0.3581	0.3581	63564965	36.2	36.2	0.9371	0.8571	0.7726	0.5402	0.0346	0.278	242232	224804	0.9281	0.8414	0.7588	0.5377
W22	Normal	34333825	0	5150.07	34333825	34333804	1	5150.07	1	31965288	0.931	33962099	0.9892	371705	30342	17533535	16800290	17533452	16800217	17166188	17167616	135	0	20	34333825	1	1	17174515	0.5002	0.5002	1920.36	1920.07	0.3729	0.3729	63564965	30.21	30.21	0.9623	0.9374	0.8578	0.4436	0.0144	0.1378	242232	234186	0.9668	0.9473	0.8749	0.441
W22	Tumor	44391137	0	6658.67	44391137	44391087	1	6658.66	1	42021284	0.9466	44040040	0.9921	351047	79663	22692895	21698242	22692805	21698174	22193667	22197420	108	0	20	44391137	1	1	20550386	0.4629	0.4629	2292.73	2292.41	0.3443	0.3443	63564965	36.07	36.06	0.9631	0.9446	0.8997	0.5762	0.022	0.2079	242232	234020	0.9661	0.9499	0.912	0.5912
W23	Normal	45038757	0	6755.81	45038757	45038734	1	6755.81	1	44499625	0.988	44939731	0.9978	99003	222662	23013098	22025659	23013057	22025629	22522198	22516536	48	0	20	45038757	1	1	26157885	0.5808	0.5808	2859.8	2859.43	0.4233	0.4233	63564965	44.99	44.98	0.9672	0.9565	0.9362	0.7477	0.0325	0.3597	242232	235147	0.9708	0.9634	0.9495	0.7835
W23	Tumor	47226989	0	7084.05	47226989	47226965	1	7084.04	1	46660048	0.988	47112914	0.9976	114051	214527	24302611	22924378	24302533	22924340	23614527	23612438	92	0	20	47226989	1	1	27239013	0.5768	0.5768	2970.18	2969.76	0.4193	0.4193	63564965	46.73	46.72	0.9674	0.9569	0.9377	0.7563	0.041	0.3865	242232	235186	0.9709	0.9636	0.9497	0.7858
W24	Normal	37040440	0	5556.07	37040440	37040419	1	5556.06	1	36666523	0.9899	36972229	0.9982	68190	142151	18927947	18112493	18927913	18112473	18521946	18518473	33	0	20	37040440	1	1	22005270	0.5941	0.5941	2398.54	2398.2	0.4317	0.4317	63564965	37.73	37.73	0.9655	0.9527	0.9278	0.6351	0.0191	0.2181	242232	234656	0.9687	0.9596	0.9418	0.6524
W24	Tumor	46776916	0	7016.54	46776916	46776876	1	7016.53	1	45991117	0.9832	46613451	0.9965	163425	305686	24061782	22715134	24061683	22715099	23390429	23386447	94	0	20	46776916	1	1	26052413	0.557	0.557	2851.94	2851.55	0.4065	0.4065	63564965	44.87	44.86	0.966	0.9557	0.936	0.7439	0.0341	0.3529	242232	234865	0.9696	0.9625	0.9491	0.7832
W25	Normal	31108536	0	4666.28	31108536	31108518	1	4666.28	1	30765986	0.989	31034015	0.9976	74503	141715	15848838	15259698	15848807	15259689	15555317	15553201	22	0	20	31108536	1	1	17947391	0.5769	0.5769	1958.73	1958.45	0.4198	0.4198	63564965	30.81	30.81	0.9649	0.9502	0.9134	0.467	0.0115	0.1116	242232	234694	0.9689	0.9582	0.9309	0.4572
W25	Tumor	33113535	0	4967.03	33113535	33113519	1	4967.03	1	32721804	0.9882	33031404	0.9975	82115	173403	16917662	16195873	16917624	16195858	16556852	16556667	37	0	20	33113535	1	1	19122811	0.5775	0.5775	2089.52	2089.23	0.4207	0.4207	63564965	32.87	32.87	0.9653	0.9517	0.9178	0.5126	0.0145	0.1437	242232	234761	0.9692	0.9595	0.9351	0.5124
W26	Normal	46643777	0	6996.57	46643777	46643737	1	6996.56	1	46023128	0.9867	46542635	0.9978	101102	310656	23882930	22760847	23882884	22760809	23323765	23319972	44	0	20	46643777	1	1	24109633	0.5169	0.5169	2626.73	2626.38	0.3754	0.3754	63564965	41.32	41.32	0.9675	0.9567	0.935	0.7011	0.0244	0.2853	242232	235219	0.971	0.9634	0.9477	0.7258
W26	Tumor	38069369	0	5710.41	38069369	38069360	1	5710.4	1	37623581	0.9883	37991775	0.998	77585	196638	19459369	18610000	19459345	18609980	19034371	19034989	35	0	20	38069369	1	1	20353425	0.5346	0.5346	2217.73	2217.42	0.3884	0.3884	63564965	34.89	34.88	0.9665	0.9539	0.925	0.5723	0.0153	0.17	242232	234989	0.9701	0.9612	0.9404	0.5795
W27	Normal	54727963	0	8209.19	54727963	54727940	1	8209.19	1	54073555	0.988	54620669	0.998	107271	321217	27961080	26766883	27961033	26766839	27364210	27363730	68	0	20	54727963	1	1	26393371	0.4823	0.4823	2871.45	2871.06	0.3498	0.3498	63564965	45.17	45.17	0.968	0.9586	0.9402	0.7589	0.0317	0.36	242232	235342	0.9716	0.9645	0.951	0.7853
W27	Tumor	43282649	0	6492.4	43282649	43282612	1	6492.39	1	42886012	0.9908	43208080	0.9983	74532	191215	22160156	21122493	22160118	21122455	21641821	21640791	39	0	20	43282649	1	1	22193177	0.5127	0.5128	2406.97	2406.61	0.3707	0.3707	63564965	37.87	37.86	0.9675	0.9559	0.9322	0.6408	0.0188	0.2176	242232	235169	0.9708	0.9622	0.9444	0.6512
W28	Normal	52153965	0	7823.09	52153965	52153935	1	7823.09	1	51707523	0.9914	52068422	0.9984	85513	220076	26563890	25590075	26563836	25590040	26076721	26077214	59	0	20	52153965	1	1	22764429	0.4365	0.4365	2458.56	2458.22	0.3143	0.3143	63564965	38.68	38.67	0.9671	0.9559	0.935	0.6668	0.0193	0.226	242232	234959	0.97	0.9611	0.9446	0.6687
W28	Tumor	39631203	0	5944.68	39631203	39631175	1	5944.68	1	39227053	0.9898	39559105	0.9982	72070	207751	20324297	19306906	20324261	19306882	19817504	19813671	32	0	20	39631203	1	1	21938973	0.5536	0.5536	2382.12	2381.79	0.4007	0.4007	63564965	37.48	37.47	0.9658	0.9533	0.9277	0.6164	0.0212	0.2137	242232	234759	0.9691	0.96	0.9413	0.6253
W29	Normal	38203412	0	5730.51	38203412	38203397	1	5730.51	1	37915671	0.9925	38147604	0.9985	55793	133798	19415967	18787445	19415945	18787426	19102951	19100446	26	0	20	38203412	1	1	21588675	0.5651	0.5651	2349.12	2348.78	0.4099	0.4099	63564965	36.96	36.95	0.9672	0.9553	0.9299	0.6215	0.0176	0.202	242232	235145	0.9707	0.9618	0.9428	0.6321
W29	Tumor	37869514	0	5680.43	37869514	37869492	1	5680.42	1	37629443	0.9937	37820670	0.9987	48822	109685	19310337	18559177	19310305	18559156	18936250	18933242	31	0	20	37869514	1	1	21105055	0.5573	0.5573	2282.53	2282.2	0.4018	0.4018	63564965	35.91	35.9	0.9675	0.9544	0.9271	0.5896	0.0169	0.1893	242232	235136	0.9707	0.9607	0.9389	0.5892
W30	Normal	38406793	0	5761.02	38406793	38406772	1	5761.02	1	38164068	0.9937	38354709	0.9986	52063	114033	19655931	18750862	19655900	18750843	19205127	19201645	29	0	20	38406793	1	1	25150515	0.6548	0.6548	2726.01	2725.62	0.4732	0.4732	63564965	42.89	42.88	0.968	0.9567	0.9368	0.727	0.0269	0.3149	242232	235270	0.9713	0.9629	0.9474	0.7448
W30	Tumor	37455310	0	5618.3	37455310	37455300	1	5618.3	1	37138873	0.9916	37392803	0.9983	62497	147462	19091730	18363580	19091698	18363552	18729619	18725681	50	0	20	37455310	1	1	25148959	0.6714	0.6714	2732.88	2732.5	0.4864	0.4864	63564965	42.99	42.99	0.9674	0.9555	0.9342	0.7124	0.0306	0.3168	242232	235188	0.9709	0.9625	0.9469	0.7355
W31	Normal	52033998	0	7805.1	52033998	52033970	1	7805.1	1	51381841	0.9875	51924238	0.9979	109732	234532	26728362	25305636	26728314	25305610	26017369	26016601	46	0	20	52033998	1	1	27027530	0.5194	0.5194	2951.84	2951.45	0.3782	0.3782	63564965	46.44	46.43	0.9677	0.9581	0.9392	0.7673	0.0352	0.3876	242232	235297	0.9714	0.9646	0.9515	0.8024
W31	Tumor	48802982	0	6722.81	48802982	48802951	1	6722.8	1	48335351	0.9904	48671727	0.9973	131224	142486	24804698	23998284	24804591	23998240	24403697	24399254	120	0	20	48802982	1	1	23460761	0.4807	0.4807	2372.21	2371.77	0.3529	0.3529	63564965	37.32	37.31	0.9698	0.9564	0.9321	0.623	0.0187	0.2086	242232	235485	0.9721	0.9618	0.9424	0.6224
W32	Normal	43690663	0	6553.6	43690663	43690646	1	6553.6	1	43225031	0.9893	43604422	0.998	86224	143880	22469048	21221615	22469022	21221592	21845752	21844894	32	0	20	43690663	1	1	24780511	0.5672	0.5672	2705.8	2705.43	0.4129	0.4129	63564965	42.57	42.56	0.9671	0.9563	0.9351	0.7177	0.0268	0.3112	242232	235194	0.9709	0.9631	0.9483	0.7486
W32	Tumor	40805868	0	6120.88	40805868	40805852	1	6120.88	1	40233927	0.986	40706127	0.9976	99725	204412	20974517	19831351	20974490	19831323	20404465	20401387	39	0	20	40805868	1	1	23491894	0.5757	0.5757	2574.03	2573.71	0.4205	0.4205	63564965	40.49	40.49	0.9665	0.9549	0.9309	0.6803	0.0235	0.2736	242232	235094	0.9705	0.9627	0.9465	0.7148
W33	Normal	44879057	0	6731.86	44879057	44879034	1	6731.86	1	44140012	0.9835	44753138	0.9972	125896	248741	22805648	22073409	22805606	22073390	22439955	22439079	38	0	20	44879057	1	1	21528781	0.4797	0.4797	2346.68	2346.36	0.3486	0.3486	63564965	36.92	36.91	0.9666	0.9546	0.9284	0.6185	0.0179	0.203	242232	235101	0.9706	0.9618	0.943	0.635
W33	Tumor	45788855	0	6868.33	45788855	45788827	1	6868.32	1	45476657	0.9932	45714302	0.9984	74525	84902	23762446	22026409	23762402	22026381	22895201	22893626	44	0	20	45788855	1	1	30211632	0.6598	0.6598	3286.23	3285.8	0.4785	0.4785	63564965	51.7	51.69	0.966	0.9547	0.9371	0.7954	0.0597	0.4763	242232	234941	0.9699	0.9624	0.9499	0.8297
W34	Normal	47093640	0	7064.05	47093640	47093622	1	7064.04	1	46806186	0.9939	47011909	0.9983	81713	54986	24383049	22710591	24383006	22710565	23547777	23545845	51	0	20	47093640	1	1	30649631	0.6508	0.6508	3334.07	3333.64	0.472	0.472	63564965	52.45	52.44	0.9659	0.9552	0.9383	0.8157	0.0545	0.5028	242232	234973	0.97	0.9628	0.9506	0.8508
W34	Tumor	43394651	0	6509.2	43394651	43394621	1	6509.19	1	43141424	0.9942	43324636	0.9984	69985	71017	22460710	20933941	22460674	20933912	21697381	21697240	35	0	20	43394651	1	1	28151477	0.6487	0.6487	3049.8	3049.39	0.4685	0.4685	63564965	47.98	47.97	0.9657	0.954	0.9347	0.7607	0.0463	0.412	242232	234891	0.9697	0.9614	0.9474	0.7867
W35	Normal	74853090	0	11228	74853090	74853054	1	11228	1	74346985	0.9932	74765924	0.9988	87130	161936	39292645	35560445	39292580	35560394	37429756	37423298	80	0	20	74853090	1	1	47863773	0.6394	0.6394	5193.95	5193.27	0.4626	0.4626	63564965	81.71	81.7	0.9702	0.9634	0.9535	0.9158	0.2807	0.8217	242232	235739	0.9732	0.9684	0.9614	0.9347
W35	Tumor	73335809	0	11000.4	73335809	73335767	1	11000.4	1	72803657	0.9927	73234789	0.9986	100978	128575	38107233	35228576	38107163	35228530	36670415	36665352	74	0	20	73335809	1	1	39423188	0.5376	0.5376	4286.58	4286.01	0.3897	0.3897	63564965	67.44	67.43	0.9697	0.9625	0.9501	0.8896	0.1406	0.7104	242232	235647	0.9728	0.9677	0.9591	0.9163
W36	Normal	63302850	0	9495.43	63302850	63302827	1	9495.42	1	62925989	0.994	63227330	0.9988	75497	93473	32761893	30540957	32761832	30540914	31653084	31649743	81	0	20	63302850	1	1	35794701	0.5655	0.5655	3877.33	3876.81	0.4083	0.4083	63564965	61	60.99	0.9695	0.9607	0.9467	0.868	0.0941	0.6358	242232	235584	0.9726	0.9666	0.9561	0.8951
W36	Tumor	73102242	0	10965.3	73102242	73102197	1	10965.3	1	72629120	0.9935	73015442	0.9988	86755	149970	38510481	34591761	38510406	34591714	36552688	36549509	77	0	20	73102242	1	1	46614310	0.6377	0.6377	5052.61	5051.94	0.4608	0.4608	63564965	79.49	79.48	0.97	0.9626	0.9521	0.9117	0.2569	0.8052	242232	235706	0.9731	0.9681	0.9606	0.9321
W37	Normal	39528905	0	5929.34	39528905	39528892	1	5929.33	1	39347117	0.9954	39479939	0.9988	48953	51090	20325740	19203165	20325709	19203146	19764823	19764069	37	0	20	39528905	1	1	23780739	0.6016	0.6016	2574.14	2573.77	0.4341	0.4341	63564965	40.5	40.49	0.968	0.9558	0.9332	0.6858	0.0232	0.2697	242232	235248	0.9712	0.962	0.9449	0.7001
W37	Tumor	41726037	0	6258.91	41726037	41726004	1	6258.9	1	41522076	0.9951	41675660	0.9988	50344	67831	21525484	20200553	21525444	20200524	20864020	20861984	36	0	20	41726037	1	1	25208200	0.6041	0.6041	2727.03	2726.65	0.4357	0.4357	63564965	42.9	42.9	0.9684	0.9568	0.9363	0.722	0.0279	0.3156	242232	235310	0.9714	0.963	0.947	0.7378
W38	Normal	50774351	0	7616.15	50774351	50774339	1	7616.15	1	50517406	0.9949	50709865	0.9987	64474	64635	25990710	24783641	25990684	24783624	25388459	25385880	31	0	20	50774351	1	1	25016380	0.4927	0.4927	2707.51	2707.13	0.3555	0.3555	63564965	42.59	42.59	0.9687	0.9579	0.9366	0.7209	0.0262	0.3097	242232	235404	0.9718	0.9637	0.9476	0.7417
W38	Tumor	56371687	0	8455.75	56371687	56371622	1	8455.74	1	55916206	0.9919	56269288	0.9982	102334	119172	28739493	27632194	28739430	27632142	28187322	28184300	50	0	20	56371687	1	1	23044175	0.4088	0.4088	2503.56	2503.24	0.2961	0.2961	63564965	39.39	39.38	0.968	0.9563	0.9273	0.6218	0.0286	0.2515	242232	235261	0.9712	0.9628	0.9411	0.6341
W39	Normal	59710268	0	8956.54	59710268	59710238	1	8956.54	1	59322969	0.9935	59621385	0.9985	88853	102830	30494310	29215958	30494276	29215922	29855108	29855130	40	0	20	59710268	1	1	25737112	0.431	0.431	2789.69	2789.32	0.3115	0.3115	63564965	43.89	43.88	0.9688	0.9592	0.9387	0.7388	0.0289	0.3356	242232	235446	0.972	0.965	0.9497	0.7647
W39	Tumor	39094329	0	5864.15	39094329	39094315	1	5864.15	1	38874755	0.9944	39037518	0.9985	56797	62845	19894596	19199733	19894559	19199708	19548405	19545910	48	0	20	39094329	1	1	19118108	0.489	0.489	2065.92	2065.63	0.3523	0.3523	63564965	32.5	32.5	0.9676	0.9537	0.921	0.5116	0.0132	0.1322	242232	235096	0.9705	0.9599	0.9344	0.5031
W40	Normal	55888299	0	8383.24	55888299	55888263	1	8383.24	1	55588895	0.9946	55823342	0.9988	64921	74551	28364226	27524073	28364186	27524044	27944631	27943632	33	0	20	55888299	1	1	24686122	0.4417	0.4417	2669.64	2669.28	0.3184	0.3184	63564965	42	41.99	0.9679	0.9566	0.9334	0.7059	0.0257	0.3017	242232	235249	0.9712	0.9627	0.9455	0.7291
W40	Tumor	52530297	0	7879.54	52530297	52530257	1	7879.54	1	52207350	0.9939	52464030	0.9987	66227	105329	26717901	25812396	26717872	25812358	26265397	26264860	27	0	20	52530297	1	1	24830073	0.4727	0.4727	2689.33	2688.96	0.3413	0.3413	63564965	42.31	42.3	0.968	0.957	0.9345	0.7012	0.0275	0.3071	242232	235243	0.9711	0.9634	0.9465	0.7228
W41	Normal	63356065	0	9503.41	63356065	63356029	1	9503.4	1	62984799	0.9941	63277782	0.9988	78247	137019	32312837	31043228	32312795	31043194	31681351	31674678	40	0	20	63356065	1	1	29016177	0.458	0.458	3137.26	3136.83	0.3301	0.3301	63564965	49.36	49.35	0.969	0.9596	0.9416	0.7985	0.0423	0.4442	242232	235497	0.9722	0.9654	0.9518	0.8257
W41	Tumor	60717324	0	9107.6	60717324	60717269	1	9107.59	1	60250008	0.9923	60623935	0.9985	93334	132102	30887743	29829581	30887688	29829534	30360916	30356353	47	0	20	60717324	1	1	26784621	0.4411	0.4411	2908.64	2908.26	0.3194	0.3194	63564965	45.76	45.75	0.9681	0.9582	0.9374	0.751	0.0355	0.3734	242232	235341	0.9716	0.9647	0.95	0.7841
W42	Normal	56251398	0	8437.71	56251398	56251346	1	8437.7	1	55861768	0.9931	56177109	0.9987	74237	161127	29036203	27215195	29036139	27215141	28129252	28122094	66	0	20	56251398	1	1	33542425	0.5963	0.5963	3640.34	3639.86	0.4314	0.4314	63564965	57.27	57.26	0.9692	0.9603	0.9455	0.853	0.0727	0.5823	242232	235498	0.9722	0.9662	0.9555	0.883
W42	Tumor	53403163	0	8010.47	53403163	53403137	1	8010.47	1	52804327	0.9888	53284154	0.9978	118983	221117	28383165	25019998	28383060	25019943	26704403	26698734	134	0	20	53403163	1	1	36601913	0.6854	0.6854	3979.71	3979.16	0.4968	0.4968	63564965	62.61	62.6	0.9692	0.9606	0.9468	0.871	0.1091	0.6484	242232	235529	0.9723	0.9667	0.9571	0.9031
W43	Normal	54822505	0	8223.38	54822505	54822464	1	8223.37	1	54410332	0.9925	54742468	0.9985	79996	145441	28284711	26537794	28284658	26537756	27417042	27405422	50	0	20	54822505	1	1	29820372	0.5439	0.5439	3236.26	3235.81	0.3935	0.3935	63564965	50.91	50.91	0.9688	0.9593	0.9421	0.8099	0.0479	0.4736	242232	235459	0.972	0.9655	0.9529	0.8437
W43	Tumor	45599410	0	6839.91	45599410	45599388	1	6839.91	1	45329515	0.9941	45527465	0.9984	71923	94689	23792707	21806703	23792648	21806674	22800968	22798420	66	0	20	45599410	1	1	30801253	0.6755	0.6755	3327.4	3326.92	0.4865	0.4865	63564965	52.35	52.34	0.9687	0.9582	0.9411	0.8087	0.0596	0.4887	242232	235369	0.9717	0.9645	0.9515	0.8355
W44	Normal	50805893	0	7620.88	50805893	50805876	1	7620.88	1	50485921	0.9937	50718028	0.9983	87848	114715	26641993	24163900	26641921	24163861	25405226	25400650	94	0	20	50805893	1	1	34470727	0.6785	0.6785	3732.16	3731.62	0.4897	0.4897	63564965	58.71	58.71	0.9696	0.9608	0.9473	0.8627	0.0813	0.6022	242232	235527	0.9723	0.9662	0.956	0.8882
W44	Tumor	53872560	0	8080.88	53872560	53872515	1	8080.88	1	53427141	0.9917	53771521	0.9981	100994	174086	28401345	25471215	28401252	25471164	26939896	26932619	99	0	20	53872560	1	1	36932641	0.6856	0.6856	4010.82	4010.27	0.4963	0.4963	63564965	63.1	63.09	0.9694	0.9606	0.947	0.8706	0.1142	0.651	242232	235562	0.9725	0.9665	0.9567	0.8992
W45	Normal	39113320	0	5867	39113320	39113300	1	5866.99	1	38667231	0.9886	39038956	0.9981	74344	87317	20215116	18898204	20215065	18898182	19558082	19555218	53	0	20	39113320	1	1	26985768	0.6899	0.6899	2941.64	2941.23	0.5014	0.5014	63564965	46.28	46.27	0.9679	0.9561	0.9365	0.7622	0.0352	0.3856	242232	235250	0.9712	0.9632	0.9491	0.7957
W45	Tumor	42524915	0	6378.74	42524915	42524897	1	6378.73	1	41530359	0.9766	42365449	0.9962	159448	131072	21876232	20648683	21876165	20648646	21261986	21262911	86	0	20	42524915	1	1	25368038	0.5965	0.5965	2787.5	2787.13	0.437	0.437	63564965	43.85	43.85	0.9668	0.9545	0.9301	0.7109	0.0333	0.3413	242232	235141	0.9707	0.9629	0.9476	0.7547
W46	Normal	42053770	0	6308.07	42053770	42053759	1	6308.06	1	41471825	0.9862	41955351	0.9977	98408	88689	21541488	20512282	21541455	20512262	21027567	21026192	42	0	20	42053770	1	1	23959948	0.5697	0.5697	2613.16	2612.81	0.4143	0.4143	63564965	41.11	41.1	0.9661	0.9537	0.9307	0.6943	0.0246	0.2822	242232	234783	0.9692	0.9606	0.9448	0.7262
W46	Tumor	50798315	0	7619.75	50798315	50798270	1	7619.74	1	49882179	0.982	50645579	0.997	152691	129471	26106594	24691721	26106505	24691686	25400181	25398089	79	0	20	50798315	1	1	27534255	0.542	0.542	3010.47	3010.05	0.3951	0.3951	63564965	47.36	47.35	0.9669	0.9556	0.9351	0.7647	0.0406	0.4046	242232	234932	0.9699	0.9623	0.9483	0.8037
W47	Normal	40807941	0	6121.19	40807941	40807916	1	6121.19	1	40131547	0.9834	40688183	0.9971	119733	90307	21032902	19775039	21032826	19775017	20406081	20401835	73	0	20	40807941	1	1	24907274	0.6104	0.6104	2724.46	2724.1	0.4451	0.4451	63564965	42.86	42.86	0.9677	0.9554	0.9322	0.711	0.0287	0.3209	242232	235162	0.9708	0.9626	0.9467	0.7457
W47	Tumor	38729097	0	5809.36	38729097	38729073	1	5809.36	1	38033910	0.9821	38617822	0.9971	111251	107200	20054781	18674316	20054722	18674282	19366186	19362887	69	0	20	38729097	1	1	27223214	0.7029	0.7029	2980.38	2979.99	0.513	0.513	63564965	46.89	46.88	0.9669	0.9545	0.9333	0.7524	0.0402	0.3974	242232	235080	0.9705	0.9625	0.9484	0.7927
W48	Normal	34662544	0	5199.38	34662544	34662536	1	5199.38	1	34174219	0.9859	34580358	0.9976	82178	93466	17860887	16801657	17860855	16801647	17331399	17331137	34	0	20	34662544	1	1	24279465	0.7005	0.7005	2659.08	2658.73	0.5114	0.5114	63564965	41.83	41.83	0.9667	0.9539	0.9302	0.698	0.0265	0.3011	242232	235030	0.9703	0.9618	0.946	0.7336
W48	Tumor	39433853	0	5915.08	39433853	39433830	1	5915.07	1	38775467	0.9833	39329462	0.9974	104368	125163	20526905	18906948	20526848	18906911	19718548	19715282	71	0	20	39433853	1	1	27834121	0.7058	0.7058	3056.36	3055.96	0.5167	0.5167	63564965	48.08	48.08	0.9675	0.9565	0.9368	0.7606	0.0473	0.4101	242232	235233	0.9711	0.9639	0.9512	0.8009
W49	Normal	39727596	0	5959.14	39727596	39727572	1	5959.14	1	39148835	0.9854	39629100	0.9975	98472	87234	20351102	19376494	20351055	19376465	19864477	19863095	52	0	20	39727596	1	1	22882974	0.576	0.576	2505.92	2505.58	0.4205	0.4205	63564965	39.42	39.42	0.9676	0.955	0.9294	0.6613	0.0222	0.252	242232	235191	0.9709	0.9623	0.945	0.6914
W49	Tumor	45185258	0	6777.79	45185258	45185221	1	6777.78	1	43166160	0.9553	44855213	0.9927	330008	169642	23227439	21957819	23227321	21957767	22593896	22591325	133	0	20	45185258	1	1	21829939	0.4831	0.4831	2417.68	2417.36	0.3567	0.3567	63564965	38.03	38.03	0.9657	0.952	0.9172	0.5991	0.0257	0.2394	242232	234992	0.9701	0.9617	0.9412	0.631
W50	Normal	47446140	0	7116.92	47446140	47446101	1	7116.92	1	46636345	0.9829	47311904	0.9972	134197	153755	24233141	23212999	24233080	23212966	23723042	23723059	55	0	20	47446140	1	1	23507056	0.4954	0.4954	2565.8	2565.46	0.3605	0.3605	63564965	40.37	40.36	0.967	0.955	0.9313	0.6838	0.023	0.2674	242232	234956	0.97	0.9617	0.9454	0.717
W50	Tumor	37816891	0	5672.53	37816891	37816871	1	5672.53	1	37226162	0.9844	37696757	0.9968	120114	113162	19479253	18337638	19479185	18337613	18910974	18905897	73	0	20	37816891	1	1	21063317	0.557	0.557	2311.59	2311.27	0.4075	0.4075	63564965	36.37	36.36	0.9669	0.9546	0.9244	0.57	0.0231	0.1965	242232	234901	0.9697	0.9611	0.9403	0.5741
W51	Normal	46549059	0	6982.36	46549059	46549033	1	6982.35	1	45901312	0.9861	46450236	0.9979	98797	83841	23767497	22781562	23767457	22781539	23275618	23273415	37	0	20	46549059	1	1	22797772	0.4898	0.4898	2489.35	2489.02	0.3565	0.3565	63564965	39.16	39.16	0.9684	0.9568	0.9318	0.6604	0.0211	0.2445	242232	235349	0.9716	0.9635	0.9459	0.6871
W51	Tumor	46010909	0	6901.64	46010909	46010878	1	6901.63	1	44835423	0.9745	45833379	0.9961	177499	147024	23676543	22334366	23676481	22334335	23004632	23006246	62	0	20	46010909	1	1	25022629	0.5438	0.5438	2766.04	2765.7	0.4008	0.4008	63564965	43.52	43.51	0.9677	0.9577	0.935	0.7104	0.034	0.3262	242232	235322	0.9715	0.9652	0.9509	0.752
W52	Normal	44714123	0	6707.12	44714123	44714097	1	6707.11	1	43865230	0.981	44586744	0.9972	127353	114895	23002063	21712060	23002007	21712024	22357475	22356622	66	0	20	44714123	1	1	25954597	0.5805	0.5805	2848.65	2848.28	0.4247	0.4247	63564965	44.81	44.81	0.9675	0.9562	0.9342	0.7391	0.0324	0.3589	242232	235206	0.971	0.9637	0.9491	0.7832
W52	Tumor	41345794	0	6201.87	41345794	41345761	1	6201.86	1	40641041	0.983	41233872	0.9973	111889	78632	21087361	20258433	21087319	20258408	20674117	20671644	34	0	20	41345794	1	1	20391251	0.4932	0.4932	2229.55	2229.25	0.3595	0.3595	63564965	35.08	35.07	0.9674	0.954	0.9234	0.5752	0.0158	0.1741	242232	235139	0.9707	0.9616	0.9405	0.5899
W53	Normal	61437409	0	9147.37	61239394	61237563	0.9967	9137.4	0.9989	60990498	0.9927	61236986	0.9967	577	158208	30619697	30619697	24505524	24505350	30617431	30620132	12226689	0.1997	20	53818947	0.876	0.8789	34865357	0.5675	0.5693	3842.38	2582	0.4201	0.4205	63564965	60.45	40.62	0.9974	0.9907	0.9657	0.7494	0.0937	0.4266	242232	241782	0.9981	0.9939	0.9764	0.7779
W53	Tumor	71236706	0	10602.9	70990426	70988694	0.9965	10590.2	0.9988	70642562	0.9917	70988080	0.9965	614	237000	35495213	35495213	27941228	27941009	35491913	35496781	15106457	0.2128	20	60929299	0.8553	0.8583	48964298	0.6873	0.6897	5430.25	3554.35	0.5121	0.5128	63564965	85.43	55.92	0.9977	0.9932	0.9811	0.8892	0.1842	0.6623	242232	241841	0.9984	0.9959	0.9887	0.9223
W54	Normal	94634307	0	14094.1	94390918	94389342	0.9974	14081.9	0.9991	94039816	0.9937	94388822	0.9974	520	212874	47195459	47195459	35764979	35764763	47193220	47196122	22859600	0.2422	20	80785458	0.8537	0.8559	65696749	0.6942	0.696	7294.38	4563.49	0.5175	0.518	63564965	114.75	71.79	0.9978	0.9941	0.985	0.9366	0.3779	0.8266	242232	241888	0.9986	0.9966	0.9915	0.9626
W54	Tumor	71936354	0	10702	71601294	71532770	0.9944	10674.4	0.9974	70975784	0.9866	71531994	0.9944	776	345014	35800647	35800647	28510999	28510821	35766433	35766337	14510950	0.2029	20	62129309	0.8637	0.8685	41987353	0.5837	0.587	4635.37	3089.47	0.4331	0.4342	63564965	72.92	48.6	0.9977	0.9922	0.9761	0.8268	0.1398	0.5457	242232	241823	0.9983	0.9953	0.9853	0.8588
W55	Normal	67963283	0	10131.8	67811056	67809834	0.9977	10124.4	0.9993	67575124	0.9943	67809396	0.9977	438	118754	33905528	33905528	26658275	26658105	33903262	33906572	14493454	0.2137	20	58652930	0.863	0.865	46910599	0.6902	0.6918	5171.82	3417.41	0.5105	0.5108	63564965	81.36	53.76	0.9956	0.9894	0.9763	0.8887	0.1736	0.6639	242232	241265	0.996	0.9919	0.9837	0.9218
W55	Tumor	64882859	0	9654.63	64708160	64706071	0.9973	9645.66	0.9991	64506540	0.9942	64705732	0.9973	339	141304	32354080	32354080	24335638	24335534	32350645	32355426	16034899	0.2478	20	56093903	0.8645	0.8669	47123012	0.7263	0.7283	5252.8	3314.93	0.5441	0.5446	63564965	82.64	52.15	0.9958	0.9902	0.9774	0.8801	0.1923	0.654	242232	241368	0.9964	0.9929	0.9852	0.9161
W56	Normal	97156262	0	14447.4	96916226	96914668	0.9975	14435.6	0.9992	96610010	0.9944	96914166	0.9975	502	175228	48458113	48458113	37107644	37107526	48455630	48459038	22699498	0.2342	20	84450286	0.8692	0.8714	57535073	0.5922	0.5937	6408.76	4074.75	0.4436	0.444	63564965	100.82	64.1	0.998	0.994	0.9832	0.9208	0.2942	0.7764	242232	241913	0.9987	0.9968	0.9911	0.955
W56	Tumor	116379296	0	17305.3	116032844	116030341	0.997	17288	0.999	115633560	0.9936	116029686	0.997	655	259498	58016422	58016422	43538347	43538217	58014227	58016114	28953777	0.2495	20	103302840	0.8876	0.8903	59029592	0.5072	0.5087	6568.46	4114.57	0.3796	0.3799	63564965	103.33	64.73	0.9983	0.9948	0.9846	0.9234	0.3155	0.7838	242232	241942	0.9988	0.9973	0.9917	0.9548
W57	Normal	71314172	0	10598.8	71113086	71111828	0.9972	10588.8	0.9991	70889194	0.994	71111318	0.9972	510	130634	35556543	35556543	27697641	27697494	35554310	35557518	15716693	0.221	20	62286237	0.8734	0.8759	41104258	0.5764	0.578	4559.25	2978.1	0.4302	0.4306	63564965	71.73	46.85	0.9971	0.9908	0.9737	0.8414	0.1304	0.5669	242232	241756	0.998	0.9948	0.985	0.8887
W57	Tumor	96258198	0	14276.7	95908950	95906892	0.9964	14259.1	0.9988	95503076	0.9922	95906258	0.9963	634	269194	47954475	47954475	35464465	35464297	47951460	47955432	24978130	0.2604	20	84306523	0.8758	0.879	50404728	0.5236	0.5256	5587.29	3422.07	0.3914	0.3918	63564965	87.9	53.84	0.9974	0.9919	0.9768	0.8762	0.215	0.6656	242232	241853	0.9984	0.9956	0.9873	0.9193
W58	Normal	85979442	0	12755.5	85738744	85736893	0.9972	12743.5	0.9991	85448396	0.9938	85736218	0.9972	675	163064	42869372	42869372	32548951	32548758	42865849	42871044	20639184	0.2407	20	75933002	0.8832	0.8857	42489661	0.4942	0.4956	4715.18	3008.48	0.3697	0.37	63564965	74.18	47.33	0.9974	0.9917	0.9753	0.8523	0.143	0.5937	242232	241851	0.9984	0.9956	0.9866	0.9021
W58	Tumor	68286138	0	10127.1	67969032	67967028	0.9953	10110.8	0.9984	67462982	0.9879	67966392	0.9953	636	358312	33984516	33984516	27490690	27490509	33983423	33983605	12985829	0.1911	20	61090909	0.8946	0.8988	27570363	0.4037	0.4056	3035.67	2085.72	0.2998	0.3002	63564965	47.76	32.81	0.9963	0.986	0.9538	0.6394	0.0568	0.2775	242232	241649	0.9976	0.9916	0.9718	0.67
W59	Normal	75642474	0	11241.2	75410096	75408448	0.9969	11229.7	0.999	75118104	0.9931	75407854	0.9969	594	167956	37705048	37705048	30638972	30638732	37703833	37704615	14130744	0.1874	20	66338529	0.877	0.8797	38631270	0.5107	0.5123	4279.84	2920.27	0.3807	0.3811	63564965	67.33	45.94	0.9975	0.9914	0.9735	0.8226	0.1104	0.5189	242232	241822	0.9983	0.9951	0.9848	0.8708
W59	Tumor	104433837	0	15425.9	103372558	103369979	0.9898	15368.3	0.9963	102205778	0.9787	103368986	0.9898	993	845120	51686279	51686279	39962053	39961767	51683466	51686513	23446159	0.2268	20	91269768	0.8739	0.8829	51444311	0.4926	0.4977	5735.44	3703.62	0.3718	0.3732	63564965	90.23	58.27	0.9984	0.9952	0.9845	0.9022	0.2267	0.7086	242232	241939	0.9988	0.9975	0.9919	0.9406
W60	Normal	73982819	0	10996	73744286	73742794	0.9968	10984	0.9989	73457176	0.9929	73742232	0.9967	562	164142	36872143	36872143	29473406	29473241	36871185	36871609	14796147	0.2006	20	64484752	0.8716	0.8745	39792802	0.5379	0.5396	4417.91	2942.43	0.4018	0.4022	63564965	69.5	46.29	0.9975	0.9916	0.9745	0.8306	0.1181	0.5364	242232	241829	0.9983	0.9954	0.9855	0.8787
W60	Tumor	107670955	0	15926.9	106559328	106555891	0.9896	15865.8	0.9962	105000878	0.9752	106554606	0.9896	1285	1045548	53279664	53279664	42959518	42959177	53275498	53280393	20637196	0.1937	20	92083988	0.8552	0.8642	51166904	0.4752	0.4802	5651.64	3755.13	0.3548	0.3562	63564965	88.91	59.08	0.9984	0.995	0.9836	0.8832	0.2071	0.6579	242232	241935	0.9988	0.9971	0.9906	0.9184
W61	Tumor	84373504	0	11988.2	80286010	80278753	0.9515	11756.1	0.9806	76704312	0.9091	80277370	0.9515	1383	2844174	40143005	40143005	30875187	30874857	40131152	40147601	18528709	0.2308	20	68958598	0.8173	0.859	56677228	0.6717	0.706	6401.6	3940.9	0.534	0.5445	63564965	100.71	62	0.9818	0.9245	0.8068	0.6143	0.3244	0.5127	242232	239758	0.9898	0.9389	0.8083	0.6108
W61	Normal	84648495	0	12236.1	82385820	82382853	0.9732	12107.4	0.9895	80211392	0.9476	82381794	0.9732	1059	1722454	41192910	41192910	31287915	31287937	41183338	41199515	19807001	0.2404	20	69577833	0.822	0.8446	59498351	0.7029	0.7222	6743.96	4111.72	0.5512	0.557	63564965	106.1	64.69	0.9754	0.9182	0.8227	0.6697	0.3581	0.5707	242232	238054	0.9828	0.9213	0.8195	0.6708
W62	Tumor	66209397	0	9147.46	62595000	62588743	0.9453	8954.08	0.9789	60532494	0.9143	62587652	0.9453	1091	1382210	31297500	31297500	21829970	21829880	31292405	31296338	18928893	0.3024	20	52534060	0.7935	0.8394	44992859	0.6796	0.7189	5038.33	2710.85	0.5508	0.5627	63564965	79.26	42.65	0.993	0.9808	0.9412	0.6967	0.1783	0.4519	242232	241450	0.9968	0.992	0.9743	0.7424
W62	Normal	109839482	0	15452.9	105132804	104845150	0.9545	15158.2	0.9809	101924504	0.9279	104841420	0.9545	3730	2051316	52566402	52566402	33021053	33021961	52423599	52421551	38802136	0.3701	20	87828029	0.7996	0.8377	73550406	0.6696	0.7015	8320.06	3968.02	0.5384	0.5489	63564965	130.89	62.42	0.996	0.9897	0.9704	0.8437	0.3736	0.6758	242232	241650	0.9976	0.9949	0.9867	0.8854
W63	Tumor	101824928	0	13881.4	92198246	92191722	0.9054	13347.5	0.9615	84284128	0.8277	92189474	0.9054	2248	6355600	46099123	46099123	30167090	30167153	46092334	46099388	31857479	0.3456	20	77501270	0.7611	0.8407	45019122	0.4421	0.4883	5098.67	2405.95	0.3673	0.382	63564965	80.21	37.85	0.9793	0.9232	0.7846	0.5016	0.2091	0.3774	242232	239739	0.9897	0.9431	0.7951	0.4881
W63	Normal	76168623	0	10769.1	72164236	72156921	0.9473	10543.7	0.9791	68784672	0.9031	72154898	0.9473	2023	2611076	36082118	36082118	23134011	23134628	36078015	36078906	25888282	0.3588	20	60385854	0.7928	0.8369	42937639	0.5637	0.5951	4892.78	2353.49	0.4543	0.464	63564965	76.97	37.02	0.951	0.8842	0.7791	0.5978	0.2159	0.4624	242232	232878	0.9614	0.8793	0.7688	0.6011
W64	Tumor	75366193	0	9676.33	63037998	63018134	0.8362	8996.03	0.9297	55333116	0.7342	63010968	0.8361	7166	6157638	31518999	31518999	21469205	21468215	31511728	31506406	20080714	0.3186	20	55985497	0.7428	0.8884	27736849	0.368	0.4401	2953.97	1310.46	0.3053	0.3284	63564965	46.47	20.62	0.9858	0.9451	0.8103	0.3672	0.0685	0.178	242232	241192	0.9957	0.9767	0.8714	0.3632
W64	Normal	77800832	0	10014.1	64733750	64706661	0.8317	9295.53	0.9282	56264894	0.7232	64698828	0.8316	7833	6945304	32366875	32366875	22137732	22137130	32351928	32354733	20431799	0.3158	20	60307777	0.7752	0.932	32098399	0.4126	0.4961	3455.41	1659.13	0.3451	0.3717	63564965	54.36	26.1	0.9909	0.9597	0.8461	0.4393	0.105	0.248	242232	241537	0.9971	0.983	0.8965	0.4353
W65	Tumor	70191064	0	9863.53	65727584	65713698	0.9362	9614.5	0.9748	62660258	0.8927	65708148	0.9361	5550	2560062	32863792	32863792	24151593	24150366	32856367	32857331	17411739	0.265	20	59053359	0.8413	0.8986	32723658	0.4662	0.498	3635.13	2132.75	0.3685	0.3781	63564965	57.19	33.55	0.9845	0.9465	0.8523	0.5525	0.1122	0.3394	242232	240127	0.9913	0.9604	0.8739	0.5755
W65	Normal	122537530	0	17883.6	120192634	120186323	0.9808	17754.5	0.9928	118034380	0.9633	120184048	0.9808	2275	1690218	60096317	60096317	37691245	37692034	60095808	60090515	44803044	0.3728	20	103602987	0.8455	0.862	67968677	0.5547	0.5655	7709.03	3778.63	0.4311	0.4342	63564965	121.28	59.45	0.9923	0.9748	0.9309	0.8099	0.4196	0.7028	242232	240934	0.9946	0.9777	0.9329	0.8169
W66	Tumor	71634586	0	10121.5	67235090	67220999	0.9384	9874.97	0.9756	63750142	0.8899	67215614	0.9383	5385	2885932	33617545	33617545	23841636	23841130	33608518	33612481	19538233	0.2907	20	58316181	0.8141	0.8675	38473165	0.5371	0.5723	4345.82	2404.26	0.4294	0.4401	63564965	68.37	37.82	0.9627	0.8716	0.716	0.5032	0.1994	0.3939	242232	235970	0.9741	0.8811	0.7087	0.4964
W66	Normal	95559084	0	13972	93723280	93718003	0.9807	13870.4	0.9927	91914298	0.9619	93716102	0.9807	1901	1408442	46861640	46861640	31542514	31543093	46859727	46858276	30632396	0.3269	20	79330060	0.8302	0.8465	58657435	0.6138	0.6259	6660.9	3508.96	0.4767	0.4802	63564965	104.79	55.2	0.9865	0.9538	0.8841	0.7363	0.3454	0.6215	242232	239890	0.9903	0.9573	0.882	0.7376
W67	Tumor	145311227	0	20926.5	139228114	139218945	0.9581	20589.8	0.9839	134545896	0.9259	139216530	0.9581	2415	3749418	69614057	69614057	44806522	44806292	69604537	69614408	49606131	0.3563	20	117495882	0.8086	0.844	83353811	0.5736	0.5987	9440.09	4577.89	0.4511	0.4585	63564965	148.51	72.02	0.9943	0.9795	0.9383	0.8123	0.4598	0.707	242232	241413	0.9966	0.9848	0.9438	0.8173
W67	Normal	73670882	0	10894.6	72782612	72777781	0.9879	10846.2	0.9956	71704238	0.9733	72776242	0.9879	1539	856226	36391306	36391306	24630211	24630654	36391494	36386287	23516916	0.3231	20	61841056	0.8394	0.8497	45686267	0.6201	0.6278	5142.87	2748.24	0.4721	0.4742	63564965	80.91	43.24	0.989	0.9592	0.894	0.7248	0.2103	0.5536	242232	240086	0.9911	0.9612	0.892	0.7293
W68	Tumor	75158561	0	11017	73426806	73423342	0.9769	10922.6	0.9914	71709376	0.9541	73422188	0.9769	1154	1405968	36713403	36713403	24749065	24748893	36709116	36714226	23925384	0.3259	20	62777956	0.8353	0.855	44278566	0.5891	0.6031	4949.89	2609.16	0.4493	0.4532	63564965	77.87	41.05	0.9902	0.9673	0.9127	0.7169	0.1864	0.5108	242232	240569	0.9931	0.9731	0.9214	0.7369
W68	Normal	72890898	0	10578	70964156	70959454	0.9735	10472.7	0.99	69456144	0.9529	70958372	0.9735	1082	1213268	35482078	35482078	24973424	24973115	35478815	35480639	21012915	0.2961	20	61026182	0.8372	0.86	44757769	0.614	0.6308	5079.62	2826.55	0.4802	0.485	63564965	79.91	44.47	0.9894	0.9627	0.8998	0.722	0.2091	0.5462	242232	240531	0.993	0.9677	0.9043	0.7399
W69	Tumor	88288085	0	12568.2	83917518	83910616	0.9504	12326.8	0.9808	80442868	0.9111	83909512	0.9504	1104	2777834	41958759	41958759	29215837	29215627	41947599	41963017	25479152	0.3036	20	68437995	0.7752	0.8156	60936301	0.6902	0.7262	6908.16	3647.49	0.5497	0.5604	63564965	108.68	57.38	0.984	0.9376	0.8241	0.6067	0.319	0.5025	242232	240256	0.9918	0.953	0.831	0.6039
W69	Normal	71899102	0	10326.7	69297982	69284163	0.9636	10183.5	0.9861	67273566	0.9357	69282672	0.9636	1491	1575684	34648991	34648991	24423449	24423656	34642307	34641856	20437058	0.295	20	59049000	0.8213	0.8523	37346161	0.5194	0.539	4239.86	2308.57	0.4106	0.4163	63564965	66.7	36.32	0.9781	0.9313	0.8404	0.6174	0.1501	0.4257	242232	237927	0.9822	0.9307	0.8374	0.6292
W70	Tumor	118371768	0	17125.2	115099732	115094234	0.9723	16944.2	0.9894	112425702	0.9498	115092888	0.9723	1346	2025864	57549866	57549866	36783273	36783036	57544920	57549314	41527925	0.3608	20	97312363	0.8221	0.8455	74430658	0.6288	0.6467	8516.33	4217.7	0.4973	0.5026	63564965	133.98	66.35	0.9928	0.9731	0.9158	0.7641	0.449	0.666	242232	241285	0.9961	0.9794	0.9189	0.7612
W70	Normal	73565853	0	10323.1	68439124	68411293	0.9299	10041	0.9727	64735212	0.88	68407252	0.9299	4041	2998964	34219562	34219562	24717299	24716077	34203105	34208188	18977917	0.2774	20	60156243	0.8177	0.8793	38094138	0.5178	0.5568	4296.01	2420.65	0.4162	0.4278	63564965	67.58	38.08	0.9891	0.9546	0.8627	0.6186	0.1559	0.4344	242232	240754	0.9939	0.9655	0.8709	0.6265
W71	Tumor	75751289	0	10223.3	68131124	68104054	0.899	9808.47	0.9594	63990466	0.8447	68096856	0.899	7198	3269792	34065562	34065562	24252497	24251026	34051772	34052282	19600531	0.2878	20	63240233	0.8348	0.9286	33520010	0.4425	0.4922	3695.76	2087.5	0.3615	0.3768	63564965	58.14	32.84	0.9913	0.9751	0.9279	0.6513	0.1	0.3769	242232	241268	0.996	0.9878	0.9626	0.7009
W71	Normal	27095468	0	3853.76	25931032	25926005	0.9568	3789.69	0.9834	25075840	0.9255	25924298	0.9568	1707	638954	12965516	12965516	10148579	10149130	12963160	12962845	5628296	0.2171	20	22673329	0.8368	0.8745	13886087	0.5125	0.5356	1567.72	988.87	0.4068	0.4137	63564965	24.66	15.56	0.976	0.907	0.7135	0.23	0.0254	0.0811	242232	239044	0.9868	0.931	0.739	0.2033
W72	Tumor	98055317	0	14270.1	96127718	96121900	0.9803	14163.5	0.9925	94743202	0.9662	96121056	0.9803	844	996648	48063859	48063859	33354872	33354872	48061360	48060540	29412156	0.306	20	82496747	0.8413	0.8583	65906156	0.6721	0.6857	7429.58	4165.24	0.5206	0.5246	63564965	116.88	65.53	0.9971	0.9911	0.9757	0.8835	0.3845	0.7358	242232	241851	0.9984	0.9957	0.9886	0.9249
W72	Normal	69095968	0	9955.23	67113216	67103763	0.9712	9843.56	0.9888	65501020	0.948	67100782	0.9711	2981	1250358	33556608	33556608	25164027	25162929	33549388	33554375	16776807	0.25	20	57921746	0.8383	0.8632	43551424	0.6303	0.649	4852.52	2942.05	0.4874	0.493	63564965	76.34	46.28	0.9945	0.9842	0.9571	0.7749	0.1773	0.5411	242232	241529	0.9971	0.9915	0.9766	0.8137
W73	Tumor	83332893	0	11893.6	80716876	80707351	0.9685	11746.4	0.9876	78552058	0.9426	80705772	0.9685	1579	1639552	40358438	40358438	28805014	28805389	40351809	40355542	23096948	0.2862	20	68339205	0.8201	0.8468	50169487	0.602	0.6216	5765.26	3271.8	0.4847	0.4908	63564965	90.7	51.47	0.9572	0.8902	0.7889	0.6375	0.2964	0.5308	242232	233520	0.964	0.8796	0.7737	0.6378
W73	Normal	108509197	0	15750.1	106556748	106550454	0.9819	15640	0.993	104551560	0.9635	106549114	0.9819	1340	1489506	53278374	53278374	37923518	37923801	53272691	53277763	30703135	0.2882	20	89542897	0.8252	0.8404	73573346	0.678	0.6905	8490.51	4822.33	0.5391	0.5429	63564965	133.57	75.86	0.9765	0.9303	0.8484	0.7235	0.4593	0.6449	242232	237872	0.982	0.9274	0.8353	0.7191
W74	Tumor	108307174	0	15825.2	106029746	106025780	0.9789	15697.8	0.9919	104034814	0.9606	106024684	0.9789	1096	1546952	53014873	53014873	36817485	36817615	53008858	53016922	32390680	0.3055	20	89642199	0.8277	0.8455	72080025	0.6655	0.6798	8219.95	4518.67	0.5194	0.5236	63564965	129.32	71.09	0.9858	0.958	0.9054	0.7869	0.4485	0.6909	242232	239358	0.9881	0.957	0.902	0.7868
W74	Normal	65614599	0	9584.97	64291502	64285279	0.9797	9511.29	0.9923	62918706	0.9589	64284408	0.9797	871	1043126	32145751	32145751	23608345	23608157	32138936	32146343	17068777	0.2655	20	53928998	0.8219	0.8389	42567885	0.6488	0.6622	4855.82	2829.12	0.5066	0.5105	63564965	76.39	44.51	0.9691	0.9145	0.8348	0.6674	0.2076	0.5131	242232	234267	0.9671	0.9041	0.8226	0.6699
W75	Tumor	128451921	0	15844.5	119916928	119872702	0.9332	15400.5	0.972	117330090	0.9134	119863978	0.9331	8724	1184972	59958464	59958464	39696627	39690405	59920756	59951946	40485670	0.3377	20	102542608	0.7983	0.8554	79308993	0.6174	0.6616	8185.57	4134.14	0.5166	0.5315	63564965	128.77	65.04	0.9958	0.9897	0.9732	0.8954	0.4178	0.7688	242232	241954	0.9989	0.9974	0.9933	0.9656
W75	Normal	118081738	0	17258.8	117815490	117809377	0.9977	17244.5	0.9992	117231914	0.9928	117804704	0.9977	4673	364046	58907745	58907745	45299311	45295009	58892130	58917247	27215057	0.231	20	100633291	0.8522	0.8542	78581242	0.6655	0.667	8635.29	5448.74	0.5003	0.5008	63564965	135.85	85.72	0.9978	0.9933	0.9826	0.94	0.5103	0.8606	242232	241894	0.9986	0.9965	0.9907	0.9694
[truncated: 18 more columns]
