# Supplementary material for: Focal amplifications are associated with chromothripsis events and diverse prognoses in gastric cardia adenocarcinoma
Source: Nat Commun. 2021 Nov 11;12:6489. doi: 10.1038/s41467-021-26745-3 (PMC8586158; doi:10.1038/s41467-021-26745-3)
Supplement: Supplementary file 8 — Supplementary Data 6 [file 41467_2021_26745_MOESM8_ESM.xlsx]

## Sheet: Supplementary Data 6
Name	survival time (year)	ERBB2 copy number
W1	14.7123	2
W2	5.11233	34
W3	1.70959	6.5
W4	19.1753	1
W5	4.98904	2
W6	4.06575	1
W7	6.48493	2
W8	6.27123	3
W9	11.0384	1
W10	2.05479	2
W11	6.15616	2
W12	9.4	2
W13	2.9726	2
W14	10.5068	2
W15	3.07397	2
W16	2.3589	2
W17	1.28767	2
W18	2.87671	2
W19	0.413699	3
W20	2.56164	12
W21	0.613699	2
W22	1.32877	2
W23	0.479452	3
W24	6.35068	2
W25	2.46301	2
W26	0.871233	2
W27	2.46301	2
W28	1.95616	2
W29	1.98356	2
W30	6.02192	6
W31	2.03836	2
W32	1.56438	2
W33	5.98082	0
W34	5.94795	23
W35	3.64384	5
W36	5.94795	2
W37	2.77808	2
W38	0.939726	2
W39	4.79726	5
W40	0.843836	11
W41	3.30959	2
W42	0.90411	5
W43	5.86027	3
W44	5.79452	2
W45	1.27123	2
W46	5.75616	2
W47	0.915068	3
W48	1.16712	3
W49	5.72055	2
W50	5.71233	2
W51	3.8	2
W52	3.84658	21
W53	0.906849	2
W54	4.48493	2
W55	6.34795	2
W56	1.83288	2
W57	4.28767	2
W58	7.3589	3
W59	1.23562	2
W60	9.20274	2
W61	2.40822	7
W62	0.780822	2
W63	8.50959	3
W64	2.90411	2
W65	0.00821918	2
W66	8.07671	3
W67	4.5863	13
W68	8.68493	4
W69	5.26575	4
W70	8.30411	2
W71	3.8411	2
W72	4.75068	2
W73	3.23014	2
W74	0.835616	2
W75	12.1507	0
