# Supplementary material for: Focal amplifications are associated with chromothripsis events and diverse prognoses in gastric cardia adenocarcinoma
Source: Nat Commun. 2021 Nov 11;12:6489. doi: 10.1038/s41467-021-26745-3 (PMC8586158; doi:10.1038/s41467-021-26745-3)
Supplement: Supplementary file 9 — Supplementary Data 7 [file 41467_2021_26745_MOESM9_ESM.xlsx]

## Sheet: Supplementary Data 7
Smaple ID	ERBB2 Protein expression (log2)	ERBB2 RNA expression (Log2(RPKM))
GAC_RNA_protein_1	-0.0664274	2.32341
GAC_RNA_protein_2	-0.286304	2.44563
GAC_RNA_protein_3	-0.263612	2.74575
GAC_RNA_protein_4	0.217851	2.63585
GAC_RNA_protein_5	-0.153607	3.75053
GAC_RNA_protein_6	0.324235	3.72507
GAC_RNA_protein_7	0.60027	3.42017
GAC_RNA_protein_8	0.777367	3.56208
GAC_RNA_protein_9	0.14274	3.93982
GAC_RNA_protein_10	0.380729	2.92956
GAC_RNA_protein_11	0.231432	3.01115
GAC_RNA_protein_12	0.337996	2.93632
GAC_RNA_protein_13	0.596458	3.9995
GAC_RNA_protein_14	1.13093	3.44476
GAC_RNA_protein_15	-0.0923402	3.66843
GAC_RNA_protein_16	0.286881	3.04396
GAC_RNA_protein_17	-0.131313	4.0137
GAC_RNA_protein_18	0.0621217	4.26052
GAC_RNA_protein_19	1.57725	6.29101
GAC_RNA_protein_20	-0.0380063	3.51005
GAC_RNA_protein_21	0.14274	4.49992
GAC_RNA_protein_22	0.673556	5.11032
GAC_RNA_protein_23	0.0482362	3.73144
GAC_RNA_protein_24	0.0299829	4.13768
GAC_RNA_protein_25	-0.630394	0.0831039
GAC_RNA_protein_26	-0.910502	3.05076
GAC_RNA_protein_27	0.543991	3.9603
GAC_RNA_protein_28	-0.465938	3.30245
GAC_RNA_protein_29	1.91571	8.20996
GAC_RNA_protein_30	-0.123434	2.81687
GAC_RNA_protein_31	0.350497	3.50675
GAC_RNA_protein_32	0.511974	2.79056
GAC_RNA_protein_33	0.283329	1.4727
GAC_RNA_protein_34	0.0758749	4.84898
GAC_RNA_protein_35	-0.72977	2.19083
GAC_RNA_protein_36	-0.0800879	2.96247
GAC_RNA_protein_37	-0.808437	3.16072
GAC_RNA_protein_38	-0.720232	3.24468
GAC_RNA_protein_39	3.23879	8.42306
GAC_RNA_protein_40	-0.392137	3.54198
GAC_RNA_protein_41	0.100305	2.57731
GAC_RNA_protein_42	0.408168	2.71501
GAC_RNA_protein_43	2.33685	8.92533
GAC_RNA_protein_44	0.49774	4.87256
