# Supplementary material for: Focal amplifications are associated with chromothripsis events and diverse prognoses in gastric cardia adenocarcinoma
Source: Nat Commun. 2021 Nov 11;12:6489. doi: 10.1038/s41467-021-26745-3 (PMC8586158; doi:10.1038/s41467-021-26745-3)
Supplement: Supplementary file 10 — Supplementary Data 8 [file 41467_2021_26745_MOESM10_ESM.xlsx]

## Sheet: Supplementary Data 8
new_id	Survival_time (year)	IHC_ERBB2
GC0001	3.26	positive
GC0002	1.52	positive
GC0003	0.82	positive
GC0004	0.27	negative
GC0005	5.93	negative
GC0006	5.32	negative
GC0007	2.88	negative
GC0008	2.12	negative
GC0009	1.13	positive
GC0010	1.22	positive
GC0011	1.8	negative
GC0012	1.53	positive
GC0013	3.43	negative
GC0014	5.19	negative
GC0015	1.58	negative
GC0016	1.84	negative
GC0017	6.29	negative
GC0018	0.87	negative
GC0019	0.87	negative
GC0020	0.49	negative
GC0021	2.5	negative
GC0022	4.29	positive
GC0023	4.95	negative
GC0024	0.74	negative
GC0025	2.65	negative
GC0026	3.84	negative
GC0027	3.53	negative
GC0028	5.36	positive
GC0029	4.36	positive
GC0030	3.51	negative
GC0031	1.96	negative
GC0032	0.48	negative
GC0033	0.88	negative
GC0034	4.01	negative
GC0035	6.62	positive
GC0036	1.29	negative
GC0037	0.39	negative
GC0038	1.61	negative
GC0039	2.98	negative
GC0040	2.47	negative
GC0041	1.37	negative
GC0042	1.87	negative
GC0043	1.17	negative
GC0044	3.14	negative
GC0045	0.95	negative
GC0046	0.18	negative
GC0047	4.37	negative
GC0048	3.86	negative
GC0049	2.12	negative
GC0050	0.79	negative
GC0051	0.67	negative
GC0052	1.26	negative
GC0053	3.83	negative
GC0054	0.91	negative
GC0055	6.9	negative
GC0056	2.85	negative
GC0057	1.01	negative
GC0058	3.4	negative
GC0059	5.83	negative
GC0060	4.28	negative
GC0061	0.73	negative
GC0062	1.55	negative
GC0063	4.4	negative
GC0064	4.44	negative
GC0065	4.39	negative
GC0066	0.4	positive
GC0067	2.76	positive
GC0068	0.8	negative
GC0069	0.59	negative
GC0070	1.25	negative
GC0071	2.67	negative
GC0072	0.52	negative
GC0073	5.97	negative
GC0074	2.58	negative
GC0075	0.73	negative
GC0076	0.73	negative
GC0077	0.46	negative
GC0078	1.08	positive
GC0079	1.35	negative
GC0080	3.42	negative
GC0081	2.1	negative
GC0082	1.04	negative
GC0083	1.41	negative
GC0084	1.86	negative
GC0085	2.02	negative
GC0086	1.99	positive
GC0087	1.9	negative
GC0088	4.44	positive
GC0089	4.44	positive
GC0090	2.42	positive
GC0091	5.54	positive
GC0092	1.89	negative
GC0093	1.13	negative
GC0094	5.52	negative
GC0095	5.77	positive
GC0096	1.19	negative
GC0097	5.57	negative
GC0098	4.68	negative
GC0099	5.13	negative
GC0100	1.01	negative
GC0101	5.85	negative
GC0102	1.14	negative
GC0103	1.85	positive
GC0104	6.37	negative
GC0106	1.22	negative
GC0107	0.87	positive
GC0108	1.86	negative
GC0109	0.36	positive
GC0110	1.29	negative
GC0111	1.04	negative
GC0112	1.04	negative
GC0114	1.33	positive
GC0115	1.37	positive
GC0116	4.79	negative
GC0117	5.38	negative
GC0118	2.27	negative
GC0119	2.69	positive
GC0120	3.77	positive
GC0121	5.4	positive
GC0122	5.38	positive
GC0123	2	negative
GC0124	0.73	negative
GC0125	1.9	negative
GC0126	0.82	negative
GC0127	3.67	positive
GC0128	4.62	negative
GC0129	1.17	negative
GC0130	3.64	positive
GC0131	0.15	positive
GC0132	2.01	positive
GC0133	1.05	negative
GC0134	3.01	negative
GC0135	2.88	negative
GC0136	1.18	negative
GC0137	4.98	positive
GC0138	3.48	negative
GC0139	3.48	negative
GC0140	3.28	negative
GC0142	3.31	negative
GC0143	3.59	negative
GC0144	3.95	negative
GC0145	0.38	negative
GC0146	1.5	negative
GC0147	2.98	negative
GC0148	1.27	negative
GC0149	5.59	positive
GC0150	0.51	positive
GC0151	4.62	positive
GC0152	1.24	negative
GC0153	1.17	negative
GC0154	4.34	negative
GC0155	3.33	negative
GC0156	2.24	negative
GC0157	4.16	negative
GC0158	6.26	negative
GC0159	2.15	negative
GC0160	5.34	positive
GC0161	2.68	negative
GC0162	2.81	negative
GC0163	4	negative
GC0164	0.84	negative
GC0165	0.84	negative
GC0166	1	positive
GC0167	1.73	negative
GC0168	3.55	negative
GC0170	1.81	negative
GC0171	1.33	negative
GC0172	3.99	positive
GC0173	0.81	negative
GC0174	1.32	negative
GC0175	1.19	negative
GC0176	6.16	negative
GC0177	3.08	positive
GC0178	1.37	negative
GC0179	4.36	negative
GC0180	4	negative
GC0181	2.1	negative
GC0182	2.84	negative
GC0183	3.51	negative
GC0184	3.06	positive
GC0185	5.13	negative
GC0186	3.43	negative
GC0187	0.51	negative
GC0188	2.08	negative
GC0189	4.5	negative
GC0190	2.08	negative
GC0191	1.68	negative
GC0192	1.87	negative
GC0193	2	negative
GC0194	2	negative
GC0195	0.15	negative
GC0196	4	negative
GC0197	5.55	negative
GC0198	2.14	negative
GC0199	4.5	positive
GC0200	5.04	negative
GC0201	3.8	negative
GC0202	0.91	negative
GC0203	4.1	negative
GC0204	4.01	positive
GC0205	5.45	negative
GC0206	4.43	negative
GC0207	1.35	negative
GC0208	1.72	negative
GC0209	1.05	negative
GC0210	4.28	negative
GC0211	3.65	negative
GC0212	3.65	negative
GC0213	3.48	negative
GC0214	1.03	negative
GC0215	3.62	positive
GC0216	4.66	positive
GC0217	2.41	positive
GC0218	1.65	negative
GC0219	0.87	negative
GC0220	0.23	negative
GC0221	0.23	negative
GC0222	3.38	negative
GC0223	6.39	positive
GC0224	0.1	negative
GC0225	5.17	negative
GC0226	2.42	negative
GC0227	1.14	negative
GC0228	3.68	negative
GC0229	1	negative
GC0230	1.58	negative
GC0231	5.87	negative
GC0232	2.56	negative
GC0233	2.56	negative
GC0234	1.72	negative
GC0235	3.41	positive
GC0236	4.91	negative
GC0237	3.87	negative
GC0238	3.56	negative
GC0239	2.79	negative
GC0240	0.96	positive
GC0241	3.85	negative
GC0242	1.14	negative
GC0243	0.75	negative
GC0244	1.63	negative
GC0245	5.47	negative
GC0246	1.81	negative
GC0247	0.46	negative
GC0248	0.97	positive
GC0249	4.31	negative
GC0250	3.6	negative
GC0251	3.19	negative
GC0252	0.7	negative
GC0253	1.14	negative
GC0254	2.16	negative
GC0255	3.17	negative
GC0256	3.23	positive
GC0257	6.45	negative
GC0258	0.88	negative
GC0259	1.58	negative
GC0260	3.5	negative
GC0261	1.32	negative
GC0262	0.94	negative
GC0263	3.4	negative
GC0264	1.51	negative
GC0265	0.69	negative
GC0268	6.56	negative
GC0269	3.16	positive
GC0270	6.13	positive
GC0271	1.47	negative
GC0272	1.97	negative
GC0273	0.69	negative
GC0274	1.81	negative
GC0275	5.09	negative
GC0276	4.78	negative
GC0277	1.01	negative
GC0278	0.73	positive
GC0279	0.73	positive
GC0280	0.7	negative
GC0281	6.32	positive
GC0282	0.61	positive
GC0283	0.53	positive
GC0284	1.19	positive
GC0285	0.99	positive
GC0286	5.34	negative
GC0287	6.18	negative
GC0288	2.06	negative
GC0289	2.02	negative
GC0290	0.4	negative
GC0291	3.56	positive
GC0292	2.9	positive
GC0293	0.61	positive
GC0294	0.95	negative
GC0295	0.89	negative
GC0296	1.83	negative
GC0297	4.45	negative
GC0298	3.13	negative
GC0299	2.88	negative
GC0300	3.43	negative
GC0301	0.87	negative
GC0302	0.5	negative
GC0303	4.25	negative
GC0304	1.02	negative
GC0305	3.35	negative
GC0306	5.47	negative
GC0307	0.85	positive
GC0308	2.07	negative
GC0309	0.22	negative
GC0310	0.87	negative
GC0311	1.79	negative
GC0312	1.56	negative
GC0313	1.74	positive
GC0314	4.68	positive
GC0315	1.05	negative
GC0316	3.97	positive
GC0317	3.66	positive
GC0318	2.26	negative
GC0319	2.76	negative
GC0320	4.93	negative
GC0321	3.87	negative
GC0322	4.62	negative
GC0323	5.27	positive
GC0324	0.72	positive
GC0325	3.91	negative
GC0326	5.73	negative
GC0327	1.59	negative
GC0328	4.46	negative
GC0329	1.8	negative
GC0330	1.29	positive
GC0331	4.93	negative
GC0332	5.55	negative
GC0333	5.72	positive
GC0334	5.52	positive
GC0335	1.12	negative
GC0336	3.51	negative
GC0337	1.95	positive
GC0338	3.38	positive
GC0339	3.38	positive
GC0340	4.17	negative
GC0341	0.9	negative
GC0342	0.9	negative
GC0343	5.32	negative
GC0344	2.32	positive
GC0345	0.81	negative
GC0346	2.6	positive
GC0347	2.41	positive
GC0348	0.55	positive
GC0349	0.21	positive
GC0350	2.3	positive
GC0351	2.31	negative
GC0352	2.31	negative
GC0353	1.69	positive
GC0354	0.75	negative
GC0355	2.06	negative
GC0356	1.3	negative
GC0357	2.1	positive
GC0358	2.41	positive
GC0359	0.47	negative
GC0360	3.21	negative
GC0361	2.2	negative
GC0362	2.77	negative
GC0363	1.88	positive
GC0364	5.3	positive
GC0365	1.66	negative
GC0366	0.86	negative
GC0367	0.43	negative
GC0368	1.16	positive
GC0369	1.05	positive
GC0370	3.99	negative
GC0371	1.95	negative
GC0372	1.11	negative
GC0373	0.3	negative
GC0374	3.3	negative
GC0375	6.72	negative
GC0376	0.96	negative
GC0377	0.6	negative
GC0378	5.56	positive
GC0379	2.99	negative
GC0380	4.82	positive
GC0381	0.86	negative
GC0382	0.97	negative
GC0383	1.24	negative
GC0384	5.79	negative
GC0385	3.01	negative
GC0386	2.1	negative
GC0387	5.35	positive
GC0388	1.55	negative
GC0389	1.13	positive
GC0390	4.89	negative
GC0391	3.41	negative
GC0392	0.37	negative
GC0393	3.33	negative
GC0394	2.71	negative
GC0395	1.05	negative
GC0396	2.93	negative
GC0397	4.81	negative
GC0398	3.05	positive
GC0399	5.94	negative
GC0400	4.16	negative
GC0401	1.86	negative
GC0402	2.94	negative
GC0403	1	negative
GC0404	2.09	negative
GC0405	1.82	negative
GC0406	1.3	negative
GC0407	3.66	negative
GC0408	3.66	negative
GC0409	0.67	negative
GC0410	3.43	negative
GC0411	2.04	negative
GC0412	5.47	negative
GC0413	1.39	negative
GC0414	0.61	positive
GC0415	2.38	negative
GC0416	1.1	positive
GC0417	1.35	negative
GC0418	1.35	negative
GC0419	0.97	positive
GC0420	2.11	negative
GC0421	4.6	negative
GC0422	1.19	positive
GC0423	0.41	negative
GC0424	0.41	negative
GC0425	2.35	negative
GC0426	3.03	negative
GC0427	2.46	negative
GC0428	1.39	negative
GC0429	4.35	negative
GC0430	5.8	positive
GC0431	4.77	positive
GC0432	2.47	negative
GC0433	1.12	negative
GC0434	3.44	positive
GC0435	5.73	negative
GC0436	1.16	negative
GC0437	4.55	positive
GC0438	3.78	negative
GC0439	3.78	negative
GC0440	2.72	negative
GC0441	5.32	negative
GC0442	1.45	negative
GC0443	1.15	negative
GC0444	5.85	negative
GC0445	4.83	positive
GC0446	1.12	negative
GC0447	0.94	negative
GC0448	0.92	negative
GC0449	3.31	negative
GC0450	4.07	negative
GC0451	1.12	positive
GC0453	2.38	positive
GC0454	3.47	negative
GC0455	4.48	negative
GC0456	1.19	negative
GC0457	0.92	negative
GC0458	6.21	negative
GC0459	3.42	negative
GC0460	0.65	positive
GC0461	6.25	negative
GC0462	1.38	positive
GC0463	6.2	negative
GC0464	5.44	positive
GC0465	4.94	negative
GC0466	0.43	negative
GC0467	0.55	negative
GC0468	1.95	negative
GC0469	5.13	positive
GC0470	2.92	negative
GC0471	2.32	negative
GC0472	4.72	negative
GC0473	4.53	positive
GC0474	6.07	positive
GC0475	2.99	negative
GC0476	6.44	negative
GC0477	0.76	negative
GC0478	5.4	negative
GC0479	1.07	negative
GC0480	3.33	negative
GC0481	0.84	positive
GC0482	3.58	positive
GC0483	3.27	positive
GC0484	3.41	negative
GC0485	4.32	positive
GC0486	1.16	positive
GC0487	1.68	positive
GC0488	0.22	positive
GC0489	2.5	positive
GC0490	1.44	negative
GC0491	1.04	negative
GC0492	3.62	negative
GC0493	5.06	negative
GC0494	1.88	negative
GC0495	0.88	positive
GC0496	0.88	positive
GC0497	1.8	negative
GC0498	1.5	negative
GC0499	3.87	negative
GC0500	3.57	negative
GC0501	0.48	negative
GC0502	1.82	negative
GC0503	6.52	negative
GC0504	6.52	negative
GC0505	3.22	positive
GC0506	4.4	positive
GC0507	2.93	negative
GC0509	3.39	positive
GC0510	2.97	positive
GC0511	5.92	positive
GC0512	5.66	negative
GC0513	2.04	negative
GC0514	1.42	positive
GC0515	0.55	positive
GC0516	0.5	positive
GC0517	3.11	negative
GC0518	0.9	negative
GC0519	3.64	negative
GC0520	6.66	negative
GC0521	5.74	negative
GC0522	2.93	negative
GC0523	6.91	positive
GC0524	0.42	negative
GC0525	2.58	negative
GC0526	1.93	negative
GC0527	3	positive
GC0528	1.69	negative
GC0529	1.36	negative
GC0530	1.22	negative
GC0531	2.95	positive
GC0532	4.01	negative
GC0533	1.67	negative
GC0534	1.41	negative
GC0535	1.48	negative
GC0536	1.85	negative
GC0537	1.75	negative
GC0538	1.75	negative
GC0539	2.31	negative
GC0540	1.62	negative
GC0541	1.99	positive
GC0542	2.78	positive
GC0543	2.47	negative
GC0544	4.79	positive
GC0545	0.95	negative
GC0546	3.15	negative
GC0547	2.42	negative
GC0548	5.61	positive
GC0549	1.14	negative
GC0550	3.13	negative
GC0551	1.6	positive
GC0552	4.56	positive
GC0553	0.69	positive
GC0554	0.69	positive
GC0555	6.19	negative
GC0556	5.29	positive
GC0557	1.29	positive
GC0558	2.65	positive
GC0559	0.17	negative
GC0560	2.37	negative
GC0561	3.66	negative
GC0562	3.66	negative
GC0563	1.02	negative
GC0564	1.21	negative
GC0565	0.77	positive
GC0566	1.01	negative
GC0567	1.82	positive
GC0568	1.05	negative
GC0569	2.12	negative
GC0570	4.22	negative
GC0571	6.61	negative
GC0572	1.37	positive
GC0573	4.05	negative
GC0574	1.09	negative
GC0575	6.24	negative
GC0576	2.94	positive
GC0577	2.56	negative
GC0578	4.9	negative
GC0579	6.9	negative
GC0580	5.17	negative
GC0581	1.56	negative
GC0582	0.88	negative
GC0583	1.9	negative
GC0584	0.25	negative
GC0585	2.36	positive
GC0586	5.16	positive
GC0587	1.41	positive
GC0588	1.27	negative
GC0589	3.13	negative
GC0590	0.48	negative
GC0591	1.76	positive
GC0593	2.96	negative
GC0594	1.89	negative
GC0595	1.41	negative
GC0596	1.1	negative
GC0597	1.1	negative
GC0598	1.41	positive
GC0600	3.09	negative
GC0601	2.02	negative
GC0602	1.52	positive
GC0603	0.73	negative
GC0604	2.1	negative
GC0605	3.38	negative
GC0606	1.77	negative
GC0607	4.76	negative
GC0608	0.99	negative
GC0609	0.76	negative
GC0610	2.72	positive
GC0611	0.13	positive
GC0612	1.01	negative
GC0613	5.03	negative
GC0614	2.19	negative
GC0615	1.69	negative
GC0616	1.17	negative
GC0617	0.73	negative
GC0618	1.87	negative
GC0619	2.2	negative
GC0620	3.82	negative
GC0621	4.39	negative
GC0622	1.67	negative
GC0623	3.21	negative
GC0624	3.12	negative
GC0625	1.84	negative
GC0626	5.41	negative
GC0627	0.71	negative
GC0628	3.21	negative
GC0629	3.77	negative
GC0630	0.43	negative
GC0631	4.12	negative
GC0632	0.84	positive
GC0633	3.15	negative
GC0634	2.29	positive
GC0635	0.94	negative
GC0636	4.53	positive
GC0637	1.19	negative
GC0638	3.13	negative
GC0639	3.99	negative
GC0640	4.84	positive
GC0641	5.68	positive
GC0642	3.61	positive
GC0643	1.68	positive
GC0644	1.13	negative
GC0645	2.74	negative
GC0646	1.67	negative
GC0647	4.55	negative
GC0648	3.1	negative
GC0649	4.76	negative
GC0650	3.01	negative
GC0651	1.09	positive
GC0652	0.87	negative
GC0653	2.22	negative
GC0655	5	positive
GC0656	4.73	negative
GC0657	0.94	negative
GC0658	2.4	positive
GC0659	3.26	positive
GC0660	1.61	negative
GC0661	1.71	negative
GC0662	4.18	negative
GC0663	2.79	positive
GC0664	1.25	negative
GC0665	1.31	negative
GC0666	1.7	negative
GC0667	4.31	negative
GC0668	4	negative
GC0669	2	negative
GC0670	2.28	negative
GC0671	1.67	negative
GC0672	3.57	positive
GC0673	1.37	positive
GC0674	0.6	negative
GC0675	2.06	positive
GC0676	2.73	negative
GC0677	2.73	negative
GC0678	5.1	negative
GC0679	4.8	negative
GC0680	1.57	negative
GC0681	1.57	negative
GC0682	2.62	positive
GC0683	4.31	positive
GC0684	6.24	positive
GC0685	1.26	negative
GC0686	2.54	positive
GC0687	1.02	negative
GC0688	1.01	negative
GC0689	1.47	negative
GC0690	2.28	negative
GC0691	4.67	negative
GC0692	0.58	negative
GC0693	6.54	negative
GC0694	1.47	negative
GC0695	0.84	negative
GC0696	2	negative
GC0697	2	negative
GC0698	0.68	positive
GC0700	2.09	negative
GC0701	3.39	negative
GC0702	3.31	negative
GC0703	3.44	negative
GC0704	5.69	negative
GC0705	1.72	negative
GC0706	3.28	negative
GC0707	0.91	positive
GC0708	1.54	negative
GC0709	5.47	positive
GC0710	4.77	negative
GC0711	0.73	negative
GC0712	1.81	positive
GC0713	1.28	negative
GC0714	5.15	negative
GC0715	0.88	negative
GC0716	4.55	negative
GC0717	2.76	negative
GC0718	1.84	positive
GC0719	4.55	positive
GC0720	0.27	positive
GC0721	4.99	positive
GC0722	1.13	positive
GC0723	1.64	negative
GC0724	0.82	negative
GC0725	2.53	positive
GC0726	2.61	negative
GC0727	0.64	negative
GC0728	6.13	negative
GC0729	0.99	positive
GC0730	1.59	negative
GC0731	1.65	negative
GC0732	4.22	negative
GC0733	0.58	positive
GC0734	5.29	negative
GC0735	0.93	negative
GC0736	1.19	negative
GC0737	4.61	positive
GC0738	1.25	negative
GC0739	2.87	negative
GC0740	3.05	positive
GC0741	3.07	negative
GC0742	3.07	negative
GC0743	5.26	negative
GC0744	1.39	negative
GC0745	4.55	negative
GC0746	4.01	negative
GC0747	1.01	positive
GC0748	3.58	positive
GC0749	0.64	positive
GC0750	3.39	positive
GC0751	6.58	negative
GC0752	0.19	positive
GC0753	1.88	negative
GC0754	2.02	negative
GC0755	1.09	negative
GC0756	3.82	negative
GC0757	2.01	negative
GC0758	1.62	negative
GC0759	1.87	positive
GC0760	3.77	negative
GC0761	0.9	positive
GC0762	0.9	positive
GC0763	1.12	negative
GC0764	1.18	negative
GC0765	4.41	negative
GC0766	4.66	negative
GC0767	2.48	negative
GC0768	2.48	negative
GC0769	0.47	negative
GC0770	2.44	negative
GC0771	2.54	negative
GC0772	0.95	negative
GC0773	2.77	negative
GC0774	1.16	negative
GC0775	0.79	negative
GC0776	0.78	negative
GC0777	1.97	negative
GC0778	3.31	positive
GC0779	4.21	negative
GC0780	3.91	negative
GC0781	3.6	negative
GC0782	2.05	negative
GC0783	2.58	positive
GC0784	0.7	negative
GC0785	0.36	negative
GC0786	1.1	negative
GC0787	0.5	negative
GC0788	1.44	negative
GC0789	0.62	negative
GC0790	2.21	negative
GC0791	3.02	negative
GC0792	6.1	negative
GC0793	2.61	negative
GC0794	0.25	negative
GC0795	0.89	positive
GC0796	3.26	negative
GC0797	1.02	negative
GC0798	4.28	negative
GC0799	0.99	negative
GC0800	3.28	positive
GC0801	1.15	negative
GC0802	2.86	negative
GC0803	4.35	positive
GC0804	1.46	positive
GC0805	1.87	negative
GC0806	3.96	positive
GC0807	1.42	negative
GC0808	3.39	negative
GC0809	1.77	negative
GC0810	0.61	negative
GC0811	4.6	negative
GC0812	3.11	negative
GC0813	1.72	negative
GC0814	1.9	negative
GC0815	4.87	negative
GC0816	3.18	positive
GC0817	3.45	negative
GC0818	1.65	negative
GC0819	1.26	negative
GC0820	2.26	negative
GC0821	5.65	positive
GC0822	5.66	positive
GC0823	4.85	negative
GC0824	4.13	positive
GC0825	3.74	positive
GC0826	0.77	positive
GC0827	2.29	negative
GC0828	6.18	negative
GC0829	0.49	negative
GC0830	2.6	negative
GC0831	0.19	negative
GC0832	1.14	negative
GC0834	4.72	negative
GC0835	4.42	negative
GC0836	1	positive
GC0837	4.68	negative
GC0838	2	positive
GC0839	0.87	negative
GC0840	1.02	positive
GC0841	0.87	positive
GC0842	3.78	positive
GC0843	1.44	negative
GC0844	2.29	negative
GC0845	3.09	negative
GC0846	3.09	negative
GC0847	2.87	negative
GC0848	6.17	negative
GC0849	3.16	negative
GC0850	2.62	negative
GC0851	0.95	negative
GC0852	4.34	negative
GC0853	0.57	negative
GC0854	4.24	negative
GC0855	3.13	negative
GC0856	0.56	negative
GC0857	2.53	negative
GC0858	3.89	negative
GC0859	1.07	positive
GC0860	1.35	negative
GC0861	3.99	positive
GC0862	4.83	positive
GC0863	3.35	negative
GC0864	0.67	negative
GC0865	4.41	negative
GC0867	6.77	negative
GC0868	0.21	negative
GC0869	3.38	positive
GC0870	3.67	negative
GC0871	0.5	positive
GC0872	2.92	positive
GC0874	3.36	negative
GC0875	1.58	positive
GC0876	4.87	positive
GC0877	5.73	positive
GC0878	4.16	negative
GC0879	3.85	negative
GC0880	0.39	negative
GC0881	4.07	positive
GC0882	2.72	negative
GC0883	1.88	negative
GC0884	0.71	negative
GC0885	3.06	negative
GC0886	4.08	negative
GC0887	1.65	positive
GC0888	5.66	positive
GC0889	0.21	negative
GC0890	2.52	negative
GC0891	3.68	negative
GC0892	1.08	negative
GC0893	1.58	negative
GC0894	3.75	positive
GC0895	3.44	positive
GC0896	2.32	negative
GC0897	4.53	negative
GC0898	3.33	positive
GC0899	2.36	negative
GC0900	1.2	negative
GC0901	4.26	negative
GC0902	5.57	positive
GC0903	1.4	negative
GC0904	3.69	negative
GC0905	1.89	negative
GC0906	4.98	positive
GC0907	6.93	negative
GC0908	1	negative
GC0909	3.8	positive
GC0910	1.54	negative
GC0911	3.44	negative
GC0912	3.58	negative
GC0913	4.22	positive
GC0914	6.62	positive
GC0915	6.13	positive
GC0916	5.44	negative
GC0917	2.91	negative
GC0918	2.73	negative
GC0919	1.74	negative
GC0920	5.33	negative
GC0921	1.16	negative
GC0922	4.9	negative
GC0923	2.01	negative
GC0924	1.47	negative
GC0925	0.22	negative
GC0926	3.27	negative
GC0927	0.75	negative
GC0928	5.4	negative
GC0929	2.7	negative
GC0930	1.77	negative
GC0931	1.77	negative
GC0932	2.01	negative
GC0933	2.68	positive
GC0934	1.38	negative
GC0935	3.13	positive
GC0936	1.81	negative
GC0937	2.52	negative
GC0938	1.84	negative
GC0939	3.42	negative
GC0940	2.31	negative
GC0941	1.79	negative
GC0942	3.96	negative
GC0943	3.65	negative
GC0944	0.92	negative
GC0945	0.82	negative
GC0946	0.82	negative
GC0947	3.74	negative
GC0948	6.61	positive
GC0949	2.07	negative
GC0951	1.24	negative
GC0952	3.62	negative
GC0953	1.74	negative
GC0954	6.48	negative
GC0955	6.66	negative
GC0956	2.22	negative
GC0957	2.38	negative
GC0958	3.7	negative
GC0959	1.51	negative
GC0960	0.56	negative
GC0961	2.13	positive
GC0962	0.42	negative
GC0963	0.6	negative
GC0964	5.89	negative
GC0965	2.67	negative
GC0966	1.17	positive
GC0967	2.79	negative
GC0968	3.9	positive
GC0969	2.53	negative
GC0970	2.09	negative
GC0971	0.79	positive
GC0972	3.04	positive
GC0973	3.49	negative
GC0974	4.84	negative
GC0975	2.52	positive
GC0976	1.4	negative
GC0977	3.39	negative
GC0978	3.91	negative
GC0980	2.59	negative
GC0981	1.24	negative
GC0982	0.21	negative
GC0983	1.57	negative
GC0984	2.6	negative
GC0985	6.54	negative
GC0986	3.79	negative
GC0987	5.92	negative
GC0988	6.19	positive
GC0989	1.07	negative
GC0990	1.07	negative
GC0991	1.74	negative
GC0992	5.25	positive
GC0993	0.18	positive
GC0994	1.99	negative
GC0995	0.28	negative
GC0996	1.08	negative
GC0997	5.59	negative
GC0998	5.65	negative
GC0999	1.97	negative
GC1000	2	negative
GC1001	3.35	negative
GC1002	2.41	negative
GC1003	6.34	negative
GC1004	3.36	negative
GC1005	4.81	negative
GC1006	5.08	negative
GC1007	3.5	negative
GC1008	5.06	negative
GC1009	0.63	negative
GC1010	6.52	negative
GC1011	4.59	negative
GC1012	2.59	negative
GC1013	1.58	positive
GC1014	0.62	positive
GC1015	1.16	negative
GC1016	0.32	negative
GC1017	0.79	negative
GC1018	0.58	negative
GC1019	0.66	positive
GC1020	0.67	positive
GC1021	0.66	positive
GC1022	1.2	negative
GC1023	0.99	negative
GC1024	0.72	negative
GC1025	4.67	negative
GC1026	0.35	positive
GC1027	2.81	negative
GC1028	6.53	negative
GC1029	0.19	negative
GC1030	5.53	negative
GC1031	1.51	negative
GC1032	1.85	negative
GC1033	0.17	negative
GC1034	1.39	negative
GC1035	0.31	negative
GC1036	2.24	positive
GC1037	1.24	positive
GC1038	6.15	negative
GC1039	1.52	positive
GC1040	1.15	negative
GC1041	5.92	negative
GC1042	4.36	negative
GC1043	6.27	negative
GC1044	2.53	positive
GC1045	4.31	negative
GC1046	1.58	positive
GC1047	5.54	positive
GC1048	2.77	negative
GC1049	6.23	negative
GC1050	0.77	negative
GC1051	4	positive
GC1052	3.13	negative
GC1054	1.14	positive
GC1055	3.63	negative
GC1056	3.34	negative
GC1057	5.98	negative
GC1058	1.41	negative
GC1059	0.21	negative
GC1060	2.09	negative
GC1061	5.05	positive
GC1062	5.82	positive
GC1063	3.24	positive
GC1064	1.43	negative
GC1065	5.05	negative
GC1066	1.38	positive
GC1067	0.49	negative
GC1068	3.82	negative
GC1069	2.54	negative
GC1070	1.22	positive
GC1071	3.14	positive
GC1072	0.93	negative
GC1073	2.61	negative
GC1074	1.11	negative
GC1075	1.03	positive
GC1076	4.59	negative
GC1077	0.86	negative
GC1078	1.86	negative
GC1079	0.51	negative
GC1080	0.51	negative
GC1081	2.18	negative
GC1082	0.41	positive
GC1083	1.15	negative
GC1084	1.79	negative
GC1085	2.05	negative
GC1086	2.46	negative
GC1087	4.32	negative
GC1088	2.06	negative
GC1089	2.06	negative
GC1090	4	negative
GC1091	2.48	negative
GC1092	5.15	negative
GC1093	5.02	negative
GC1094	1.99	negative
GC1095	0.6	negative
GC1096	1.87	negative
GC1097	0.39	positive
GC1098	3.07	negative
GC1099	4.24	negative
GC1100	4.8	negative
GC1101	1.84	positive
GC1102	3.76	negative
GC1103	3.76	negative
GC1104	1.21	negative
GC1105	1.46	negative
GC1106	2.98	negative
GC1107	0.36	negative
GC1108	5.16	negative
GC1109	6.18	negative
GC1110	2.05	negative
GC1111	2.05	negative
GC1112	1.84	negative
GC1113	1.72	negative
GC1114	1.16	negative
GC1115	1.16	negative
GC1116	1.58	negative
GC1117	2.74	negative
GC1118	1.4	negative
GC1119	3.37	negative
GC1120	3.69	negative
GC1121	2.33	negative
GC1122	1.32	positive
GC1123	1.17	negative
GC1124	0.78	positive
GC1125	0.78	positive
GC1126	2.98	negative
GC1127	0.75	positive
GC1128	4.42	positive
GC1129	2.42	positive
GC1130	1.39	negative
GC1131	4.96	negative
GC1132	5.41	negative
GC1133	6.01	negative
GC1134	0.93	negative
GC1135	1.09	negative
GC1136	5.15	negative
GC1137	1.95	negative
GC1138	3.3	negative
GC1139	0.68	negative
GC1140	6.59	positive
GC1141	1.43	negative
GC1142	3.15	negative
GC1143	3.65	positive
GC1144	3.92	negative
GC1145	1.5	negative
GC1146	5.8	negative
GC1147	5.1	negative
GC1148	2.36	negative
GC1149	1.39	negative
GC1150	1.18	negative
GC1151	3.26	positive
GC1152	2.19	negative
GC1153	0.96	negative
GC1154	1.91	negative
GC1155	5.14	positive
GC1156	1.9	negative
GC1157	1.24	negative
GC1158	0.94	negative
GC1159	0.78	positive
GC1160	5.54	positive
GC1161	1.22	negative
GC1162	2.09	negative
GC1163	2.83	negative
GC1164	0.83	negative
GC1165	1.08	negative
GC1166	6.12	positive
GC1167	4.06	negative
GC1168	4.67	negative
GC1169	0.47	negative
GC1170	2.4	negative
GC1171	3.08	positive
GC1172	4.68	negative
GC1173	5.25	negative
GC1174	3.37	negative
GC1175	5.05	negative
GC1176	0.43	negative
GC1177	1.65	negative
GC1178	3.86	negative
GC1179	0.7	negative
GC1180	2.54	negative
GC1181	2.87	negative
GC1182	6.59	negative
GC1183	3.02	negative
GC1184	1.13	negative
GC1185	1.2	positive
GC1186	1.55	negative
GC1187	5.25	negative
GC1188	3.55	negative
GC1189	2.68	negative
GC1190	2.4	negative
GC1191	0.74	negative
GC1192	2.83	negative
GC1193	0.93	negative
GC1194	5.41	positive
GC1195	5.74	negative
GC1196	5.13	negative
GC1197	1.18	negative
GC1198	0.27	positive
GC1199	1.18	negative
GC1200	1.18	negative
GC1201	0.22	negative
GC1202	0.9	positive
GC1203	2.02	positive
GC1204	3.4	negative
GC1205	1.18	negative
GC1206	0.75	negative
GC1207	2.3	negative
GC1208	0.97	positive
GC1209	3.56	negative
GC1210	0.21	negative
GC1211	0.7	positive
GC1212	0.73	negative
GC1213	2.47	negative
GC1214	5.5	negative
GC1215	3.93	negative
GC1216	1.29	negative
GC1217	2.26	negative
GC1218	1.49	negative
GC1219	3.56	negative
GC1220	1.62	negative
GC1221	2.36	negative
GC1222	0.94	negative
GC1223	1.25	negative
GC1224	3.14	negative
GC1225	0.25	negative
GC1226	3.68	negative
GC1227	1.98	negative
GC1228	3.02	negative
GC1229	2.68	negative
GC1230	4.05	negative
GC1231	5.19	negative
GC1232	1.28	negative
GC1233	5.94	negative
GC1234	0.68	positive
GC1235	2.8	negative
GC1236	2.62	positive
GC1237	2.09	negative
GC1238	1.48	negative
GC1239	4.35	negative
GC1240	2.28	positive
GC1241	6.42	positive
GC1242	1.12	negative
GC1243	2.42	negative
GC1244	1.1	negative
GC1245	4.89	negative
GC1246	1.52	positive
GC1247	3.52	positive
GC1248	0.94	negative
GC1249	0.24	positive
GC1250	5.64	positive
GC1251	4.19	negative
GC1252	3.29	negative
GC1253	3.29	negative
GC1254	5.01	negative
GC1255	2.71	negative
GC1256	4	positive
GC1257	4	positive
GC1258	2.21	positive
GC1259	1.29	positive
GC1260	1.29	positive
GC1261	5.86	negative
GC1262	5.79	negative
GC1263	5.12	negative
GC1264	6.61	negative
GC1265	1.28	positive
GC1266	3.53	positive
GC1267	3.21	positive
GC1268	2.38	negative
GC1269	3.95	negative
GC1270	3.16	negative
GC1271	1.26	negative
GC1273	0.8	negative
GC1274	3.36	positive
GC1275	1.33	negative
GC1276	0.69	negative
GC1277	5.32	negative
GC1278	1.19	positive
GC1279	1.15	negative
GC1280	1.15	negative
GC1281	0.98	positive
GC1282	2.36	negative
GC1283	1.29	negative
GC1284	0.45	positive
GC1285	1	negative
GC1286	2.23	positive
GC1287	0.78	negative
GC1288	1.1	positive
GC1289	2	negative
GC1290	0.72	negative
GC1291	6.93	negative
GC1292	5.2	negative
GC1293	4.13	positive
GC1294	3.63	positive
GC1295	4.07	negative
GC1296	4.08	negative
GC1297	2.18	negative
GC1298	3.55	positive
GC1299	3	negative
GC1300	4.79	negative
GC1301	1.5	negative
GC1302	1.08	positive
GC1303	0.48	positive
GC1304	0.62	negative
GC1305	0.62	negative
GC1307	6.15	positive
GC1308	0.76	negative
GC1309	6.48	negative
GC1310	0.77	negative
GC1311	1.96	negative
GC1312	1.14	negative
GC1313	0.7	negative
GC1314	5.77	negative
GC1315	0.77	negative
GC1316	3.39	negative
GC1317	6.56	negative
GC1318	5.41	positive
GC1319	1.91	negative
GC1320	1.91	negative
GC1321	3.72	negative
GC1322	2.47	negative
GC1323	0.65	negative
GC1324	2.42	negative
GC1325	1.25	negative
GC1326	0.76	negative
GC1327	1.73	negative
GC1328	2.74	negative
GC1329	3.17	negative
GC1330	0.46	negative
GC1331	3.12	negative
GC1332	3.97	negative
GC1333	0.79	negative
GC1334	0.65	negative
GC1335	6.34	negative
GC1336	1.86	negative
GC1337	1.32	negative
GC1338	1.16	negative
GC1339	5.41	negative
GC1340	1.2	positive
GC1341	1.97	negative
GC1342	0.27	negative
GC1343	3.53	negative
GC1344	2.07	negative
GC1345	1.54	negative
GC1346	1.9	positive
GC1347	2.66	negative
GC1348	3.98	negative
GC1349	1.88	negative
GC1350	4.85	negative
GC1351	1.43	negative
GC1352	1.17	negative
GC1353	0.77	negative
GC1354	0.48	negative
GC1355	4.29	negative
GC1356	3.98	negative
GC1357	1.59	negative
GC1358	2	negative
GC1359	1.44	negative
GC1360	6.24	positive
GC1361	3.63	negative
GC1362	0.66	negative
GC1363	1.79	positive
GC1365	0.6	negative
GC1366	1.47	negative
GC1367	0.8	negative
GC1368	1.54	positive
GC1369	5.16	negative
GC1370	1.33	negative
GC1371	3.37	negative
GC1372	2.81	negative
GC1373	1.74	negative
GC1374	4.05	positive
GC1375	2.52	negative
GC1376	2.04	negative
GC1377	0.44	negative
GC1378	1.85	positive
GC1379	4.7	negative
GC1380	0.13	negative
GC1381	4.82	negative
GC1382	4.82	negative
GC1383	2.46	negative
GC1384	1.16	negative
GC1385	4.27	negative
GC1386	0.96	negative
GC1387	0.99	negative
GC1388	2.01	negative
GC1389	2.01	negative
GC1390	0.75	negative
GC1391	4.41	negative
GC1392	0.18	positive
GC1393	1.52	negative
GC1394	4.92	positive
GC1395	4.03	positive
GC1396	1.96	positive
GC1397	5	negative
GC1398	0.56	negative
GC1399	0.74	negative
GC1400	2.47	positive
GC1401	1.15	negative
GC1402	1.66	negative
GC1403	5.63	negative
GC1404	3.34	negative
GC1405	3.94	negative
GC1406	3.62	negative
GC1407	0.87	negative
GC1408	0.76	positive
GC1409	1.39	negative
GC1410	1.32	negative
GC1411	1.32	negative
GC1412	5.32	negative
GC1413	3.81	negative
GC1414	4.49	negative
GC1415	3.73	negative
GC1416	2.18	negative
GC1417	0.53	positive
GC1418	4.88	negative
GC1419	1.35	negative
GC1420	1.76	negative
GC1421	1.74	negative
GC1422	4.21	negative
GC1423	2.52	negative
GC1424	1.99	negative
GC1425	5.65	negative
GC1426	3.5	negative
GC1427	0.71	negative
GC1428	0.57	negative
GC1429	2.64	negative
GC1430	5.02	negative
GC1431	2.05	negative
GC1432	2.31	positive
GC1433	3.11	negative
GC1434	4.57	positive
GC1435	2.51	negative
GC1436	1.03	negative
GC1437	2.1	negative
GC1438	2.1	negative
GC1439	0.67	positive
GC1440	4.26	negative
GC1441	0.72	positive
GC1442	0.72	positive
GC1443	2	negative
GC1444	3.1	negative
GC1445	0.82	negative
GC1446	3.42	positive
GC1447	3.07	negative
GC1448	1.25	positive
GC1449	5.65	negative
GC1450	0.26	negative
GC1451	1.9	negative
GC1452	5.37	negative
GC1453	3.5	positive
GC1455	5.74	negative
GC1456	0.63	positive
GC1457	1	negative
GC1458	4.99	positive
GC1459	3.99	negative
GC1460	6.46	positive
GC1461	4.6	positive
GC1462	1.95	negative
GC1463	4.39	negative
GC1464	1.59	negative
GC1465	5.33	positive
GC1466	1.44	negative
GC1467	0.94	negative
GC1468	0.43	negative
GC1469	0.32	negative
GC1470	2.18	positive
GC1471	0.92	negative
GC1472	3.3	positive
GC1473	0.72	negative
GC1474	1.98	negative
GC1475	4.93	negative
GC1476	0.95	negative
GC1477	6.12	positive
GC1478	0.8	positive
GC1479	4.41	negative
GC1480	0.31	negative
GC1481	2.96	negative
GC1482	5.04	negative
GC1483	6.84	negative
GC1485	1.94	negative
GC1486	1.71	negative
GC1487	4.28	positive
GC1488	3.91	negative
GC1489	0.83	negative
GC1490	3.43	positive
GC1491	2.97	negative
GC1492	0.27	negative
GC1493	1.17	negative
GC1494	0.21	negative
GC1495	2.01	negative
GC1496	5.77	positive
GC1497	0.25	negative
GC1498	4.64	negative
GC1499	3.89	negative
GC1500	1.1	positive
GC1501	2.12	negative
GC1502	1.36	negative
GC1503	3.58	negative
GC1504	1.64	negative
GC1505	5.21	positive
GC1506	4.66	negative
GC1507	3.97	negative
GC1508	2.43	negative
GC1509	3.12	negative
GC1510	2.42	negative
GC1511	1.3	positive
GC1512	0.53	negative
GC1513	0.77	negative
GC1514	1.16	negative
GC1515	6.17	positive
GC1516	3.08	negative
GC1517	4.9	positive
GC1518	5.39	negative
GC1519	2.55	negative
GC1520	6.49	positive
GC1521	1.48	negative
GC1522	4.18	negative
GC1523	6.12	negative
GC1524	5.47	negative
GC1525	5.13	negative
GC1526	1.31	positive
GC1527	2.61	positive
GC1528	1.45	negative
GC1529	1.14	negative
GC1530	2.05	negative
GC1531	3.94	negative
GC1532	1.02	negative
GC1533	2.86	negative
GC1534	3.43	negative
GC1535	6.52	negative
GC1536	0.25	negative
GC1537	3.56	negative
GC1538	3.56	negative
GC1539	1.38	negative
GC1540	2.46	negative
GC1541	2.96	negative
GC1542	3.55	negative
GC1543	0.41	negative
GC1544	0.41	negative
GC1545	1.18	positive
GC1546	4.55	negative
GC1547	4	negative
GC1548	3.32	negative
GC1549	5.1	negative
GC1550	0.45	positive
GC1551	5.34	positive
GC1552	1.1	negative
GC1553	1.08	negative
GC1554	2.24	negative
GC1555	4.21	negative
GC1556	3.07	negative
GC1557	1.29	negative
GC1558	5.73	negative
GC1559	1.29	negative
GC1560	3.26	negative
GC1561	1.21	negative
GC1562	5.64	positive
GC1563	2.74	negative
GC1564	2.2	negative
GC1565	5.18	negative
GC1566	2.03	negative
GC1567	4.84	negative
GC1568	0.61	negative
GC1569	1.79	negative
GC1570	0.93	positive
GC1571	0.68	negative
GC1572	0.81	negative
GC1573	1.38	negative
GC1574	1.38	negative
GC1575	2.49	negative
GC1576	1.76	positive
GC1577	1.13	negative
GC1578	5.59	negative
GC1579	6.16	negative
GC1580	1.04	negative
GC1581	1.89	negative
GC1582	1.12	negative
GC1583	1.58	negative
GC1584	3.24	negative
GC1585	3.24	negative
GC1586	1.93	negative
GC1587	1.08	negative
GC1588	5.07	negative
GC1589	2.56	positive
GC1590	2.33	positive
GC1591	3.78	negative
GC1592	1.56	negative
GC1593	0.31	negative
GC1594	2.21	positive
GC1595	5.87	negative
GC1596	4.38	negative
GC1597	2.16	negative
GC1598	4.02	positive
GC1599	6.21	negative
GC1600	6.42	negative
GC1601	4.22	positive
GC1602	6.38	negative
GC1603	3.42	negative
GC1604	6.42	negative
GC1605	0.85	negative
GC1606	6.3	positive
GC1607	6.83	positive
GC1608	6.71	negative
GC1609	1.23	negative
GC1610	6.69	negative
GC1611	0.44	negative
GC1612	0.42	positive
GC1613	2.94	negative
GC1614	0.85	negative
GC1616	6.17	negative
GC1617	1.98	negative
GC1618	2.35	negative
GC1619	0.07	positive
GC1620	5.82	negative
GC1621	0.21	negative
GC1622	0.56	negative
GC1623	4.72329	negative
GC1624	1.83836	negative
S7	4.55068	negative
S8	2.30959	positive
S9	1.00274	negative
S13	6.26027	positive
S14	5.70959	positive
S15	2.29041	negative
S16	2.04658	positive
S17	3.29589	negative
S2	1.8411	negative
S18	1.7589	positive
S3	0.468493	negative
S4	6.94521	positive
S11	6.91781	negative
S12	6.92877	negative
S6	6.87123	negative
S10	0.994521	negative
S24	6.4411	positive
S19	0.539726	negative
S20	2.73425	negative
S21	5.94795	negative
S22	1.00274	negative
S23	1.25479	positive
S25	1.71507	negative
S26	6.04932	negative
S28	1.29315	negative
S34	2.75068	positive
S30	6.10137	positive
S31	1.51507	positive
S33	0.315068	negative
S35	3.12603	positive
S36	2.3726	negative
G002	3.07	negative
G003	2.36	negative
G004	1.29	positive
G005	2.88	negative
G006	0.41	positive
G007	2.56	positive
G009	0.61	positive
G010	1.33	negative
G011	0.48	positive
G012	6.35	negative
G013	2.46	negative
G014	0.87	negative
G015	2.46	negative
G016	1.96	negative
G018	1.98	negative
G019	6.02	positive
G020	2.04	negative
G021	1.56	negative
G022	5.98	negative
G023	5.95	positive
G024	3.64	negative
G025	5.95	negative
G027	0.94	negative
G029	0.84	positive
G030	3.31	negative
G031	0.9	positive
G032	5.86	negative
G034	5.79	negative
G035	1.27	negative
G037	5.76	negative
G038	0.92	negative
G040	1.17	positive
G041	5.72	negative
G043	5.71	positive
G044	3.8	negative
G045	3.85	positive
G046	0.91	positive
